# Supplementary material for: RNAseq of Gingival Fibroblasts Exposed to PRF Membrane Lysates and PRF Serum
Source: Cells. 2024 Aug 5;13(15):1308. doi: 10.3390/cells13151308 (PMC11311358; doi:10.3390/cells13151308)
Supplement: Supplementary file 1 [file cells-13-01308-s001.zip]

Archive with 8 entries (8 files):
- Table S1 PRF regulated genes.xlsx
- Table S2 Serum regulated genes.xlsx
- Table S3 Upregulated genes Venn.txt
- Table S4 Downregulated genes Venn.txt
- Table S5 PRF upregulate GProfiler.csv
- Table S6 PRF downregulate GProfiler.csv
- Table S7 Serum upregulate GProfiler.csv
- Table S8 Serum downregulate GProfiler.csv
