# Supplementary material for: RNAseq of Gingival Fibroblasts Exposed to PRF Membrane Lysates and PRF Serum
Source: Cells. 2024 Aug 5;13(15):1308. doi: 10.3390/cells13151308 (PMC11311358; doi:10.3390/cells13151308)
Supplement: Supplementary file 1 [file cells-13-01308-s001.zip › Table S1 PRF regulated genes.xlsx]

## Sheet: Main
VolcaNoseR - Exploring volcano plots
Name	Change	Fold change (log2)	Significance	Manhattan distance
ABHD17C	Increased	3.0869	26.7515	29.8384
ACKR3	Increased	5.43103	79.2035	84.6345
ADAMTS14	Increased	5.63605	2.94647	8.58252
ADAMTS6	Increased	3.50376	5.05153	8.55529
ADH1B	Decreased	-3.27617	17.3594	20.6356
ADM	Decreased	-3.25776	57.9816	61.2394
ADPRHL1	Increased	5.5993	6.59037	12.1897
ADRB2	Decreased	-2.94946	2.16394	5.1134
AHR	Decreased	-3.04377	67.9485	70.9923
AKR7A3	Increased	3.98331	5.08364	9.06695
ALPK1	Decreased	-3.79854	4.18587	7.98441
ALX1	Decreased	-6.20801	3.225	9.43301
AMZ1	Increased	4.16548	3.10392	7.2694
ANGPTL4	Increased	7.18961	55.9899	63.1795
ANKRD33B	Decreased	-5.75213	11.4815	17.2336
APOL3	Decreased	-2.75474	5.75055	8.50529
ARC	Increased	5.83148	2.89972	8.7312
AREG	Increased	8.30636	6.91355	15.2199
ARHGAP20	Decreased	-3.69745	6.936	10.6335
ARHGAP27	Decreased	-6.00535	2.01311	8.01846
ARHGAP28	Decreased	-6.06646	2.74553	8.81199
ARHGEF26	Decreased	-2.60165	4.16921	6.77086
ARHGEF3	Decreased	-2.52472	5.89792	8.42264
ARL4C	Increased	2.62427	38.9462	41.5705
ARNTL	Increased	3.03324	8.62148	11.6547
ATOH8	Decreased	-2.94079	11.9347	14.8755
B3GNT5	Increased	3.15016	7.33786	10.488
BAK1	Increased	2.84508	5.01975	7.86483
BBC3	Decreased	-3.94083	47.8178	51.7586
BCL2	Decreased	-6.26383	4.70288	10.9667
BCL2A1	Increased	5.62518	10.4138	16.039
BMF	Decreased	-2.98085	3.4899	6.47075
BMP2	Increased	7.23399	27.3673	34.6013
BMP4	Decreased	-3.62354	15.912	19.5355
BMP6	Increased	5.96343	27.0594	33.0228
BNC1	Increased	3.59289	10.8292	14.4221
BTBD11	Increased	3.12286	4.13193	7.25479
BTG2	Decreased	-2.79468	4.94757	7.74225
BYSL	Increased	2.75979	9.69621	12.456
C11orf96	Increased	3.22851	7.80638	11.0349
C12orf56	Increased	6.44209	3.17107	9.61316
C14orf93	Decreased	-3.81016	5.22434	9.0345
C19orf54	Decreased	-2.50889	2.45709	4.96598
C9orf72	Increased	3.6548	2.45797	6.11277
CAVIN4	Increased	4.74379	14.317	19.0608
CBARP	Increased	3.17089	9.45635	12.6272
CCDC102B	Decreased	-3.39581	4.55105	7.94686
CCDC110	Decreased	-3.74357	2.63472	6.37829
CCDC15	Decreased	-2.50348	4.38621	6.88969
CCL2	Increased	5.91195	76.2085	82.1205
CCL7	Increased	8.06765	6.9324	15
CCR1	Decreased	-6.19949	2.74411	8.9436
CD3EAP	Increased	2.69446	11.4782	14.1727
CD83	Increased	4.48444	3.40697	7.89141
CDCP1	Increased	2.80733	9.35446	12.1618
CEMIP	Increased	2.56768	8.31	10.8777
CEMIP2	Increased	3.10158	11.1603	14.2619
CHRNA9	Increased	3.63492	2.0073	5.64222
CHST11	Increased	3.16808	15.0463	18.2144
CHST2	Increased	3.05882	7.32333	10.3822
CITED2	Decreased	-2.52672	21.6165	24.1432
CLCF1	Increased	2.51999	11.8338	14.3538
CLDN4	Increased	5.8872	12.5311	18.4183
CMYA5	Increased	2.91146	14.3732	17.2847
CNKSR3	Decreased	-4.1583	55.1988	59.3571
COL27A1	Increased	3.38765	28.1429	31.5305
COQ8A	Decreased	-3.86937	7.76529	11.6347
CREB5	Increased	3.18277	12.7139	15.8967
CRISPLD2	Increased	3.26169	59.0309	62.2926
CSRNP1	Increased	2.6097	8.34818	10.9579
CTGF	Increased	3.80367	24.7884	28.5921
CTPS1	Increased	3.23762	20.7181	23.9557
CUTC	Decreased	-2.75202	2.33064	5.08266
CXCL1	Increased	8.20718	7.1864	15.3936
CXCL2	Increased	7.16375	4.31444	11.4782
CXCL3	Increased	9.3315	6.39971	15.7312
CXCL5	Increased	8.91402	9.36446	18.2785
CXCL6	Increased	10.0243	13.8221	23.8464
CXCL8	Increased	11.411	9.05693	20.4679
DACH1	Decreased	-5.83149	2.85472	8.68621
DACT1	Increased	3.6935	6.86901	10.5625
DBP	Decreased	-3.69533	6.40974	10.1051
DCLK2	Decreased	-2.60739	4.32744	6.93483
DDIT4L	Decreased	-3.67278	2.94242	6.6152
DDX21	Increased	3.27815	133.321	136.599
DEPTOR	Decreased	-2.8162	2.88408	5.70028
DGKE	Increased	4.55316	7.52646	12.0796
DHODH	Increased	3.71506	3.19986	6.91492
DIO3	Increased	3.98512	6.69114	10.6763
DNASE1	Decreased	-3.95014	2.8097	6.75984
DNER	Increased	3.8104	2.53684	6.34724
DOC2B	Increased	6.07803	2.04503	8.12306
DUSP1	Increased	3.67838	35.0828	38.7612
DUSP4	Increased	5.84173	26.1977	32.0394
DUSP5	Increased	3.96248	4.91555	8.87803
DYRK1B	Decreased	-3.11163	3.26949	6.38112
DZIP1L	Increased	2.54881	7.09514	9.64395
EBF1	Decreased	-2.92493	20.372	23.2969
EDNRA	Increased	2.92781	23.2763	26.2041
EEF1AKMT4	Increased	3.33557	2.52026	5.85583
EGR2	Increased	6.19543	2.16468	8.36011
ENC1	Increased	2.60476	16.7333	19.3381
EREG	Increased	3.97925	14.9731	18.9523
ESM1	Increased	5.0029	99.5373	104.54
ETS2	Increased	3.82676	79.7761	83.6029
ETV2	Decreased	-5.52282	2.45869	7.98151
ETV3	Increased	2.63512	5.00406	7.63918
EVI2A	Decreased	-3.86569	2.20777	6.07346
EVI2B	Decreased	-4.16819	2.25831	6.4265
EYA1	Decreased	-5.00804	35.6136	40.6216
F2RL1	Increased	5.588	2.45068	8.03868
F3	Increased	3.34959	21.0574	24.407
FABP5	Increased	3.35386	12.565	15.9189
FAM117A	Decreased	-2.97695	3.88606	6.86301
FAM167A	Increased	4.38271	15.0004	19.3831
FAM49A	Decreased	-2.83937	2.03448	4.87385
FAM83G	Increased	3.06457	10.8887	13.9533
FAM89A	Increased	2.80072	6.95171	9.75243
FANCC	Decreased	-3.39587	5.39962	8.79549
FAXDC2	Decreased	-3.94383	8.34354	12.2874
FBXO10	Decreased	-2.55661	3.31737	5.87398
FBXO32	Decreased	-2.67657	33.2143	35.8909
FERMT1	Increased	3.26266	14.7167	17.9794
FGF2	Increased	3.62031	149.799	153.419
FIBCD1	Increased	2.84923	2.72723	5.57646
FILIP1L	Decreased	-2.94156	7.45759	10.3992
FOSB	Increased	4.96915	8.85811	13.8273
FOXC1	Increased	2.50047	19.6716	22.1721
FOXC2	Increased	2.61639	15.0104	17.6268
FOXO1	Increased	4.59068	20.8531	25.4438
FOXP2	Decreased	-3.07449	9.16861	12.2431
FOXQ1	Decreased	-3.20114	5.60358	8.80472
FRMD4B	Decreased	-3.08423	2.60535	5.68958
FSTL3	Increased	3.03786	15.3895	18.4274
FZD4	Decreased	-3.39987	20.7224	24.1223
FZD8	Increased	4.72464	43.5754	48.3
GADD45B	Increased	3.39376	60.065	63.4588
GAS1	Decreased	-3.79663	46.9829	50.7795
GDF6	Increased	7.8916	5.95132	13.8429
GEM	Increased	3.59854	18.7714	22.3699
GEMIN2	Increased	2.73107	2.26672	4.99779
GFOD1	Increased	2.77934	3.0426	5.82194
GFPT2	Increased	3.55857	12.2489	15.8075
GFRA2	Increased	6.51102	2.84824	9.35926
GK	Increased	3.67291	12.5535	16.2264
GLIS3	Increased	3.92333	71.9034	75.8267
GPAT3	Increased	3.11768	3.99762	7.1153
GPATCH4	Increased	2.50432	44.8704	47.3747
GPER1	Decreased	-4.4386	15.7063	20.1449
GPR161	Increased	2.64715	42.9708	45.618
GPR183	Increased	8.20747	8.49424	16.7017
GPRC5A	Increased	4.0784	22.3902	26.4686
GRB14	Increased	4.09316	2.90782	7.00098
GTF2H2	Increased	2.80598	2.40548	5.21146
HAS1	Increased	7.18872	4.31137	11.5001
HAS2	Increased	4.42352	10.7036	15.1271
HAS3	Increased	5.17086	3.13019	8.30105
HBEGF	Increased	8.02013	16.7063	24.7264
HES4	Increased	4.12787	2.62602	6.75389
HHEX	Decreased	-4.75951	2.93428	7.69379
HK2	Increased	2.87756	13.1284	16.006
HOMER1	Increased	3.97625	68.2022	72.1784
HS3ST2	Increased	7.02478	3.75392	10.7787
HSPB8	Increased	4.15626	14.8427	18.999
HTR2B	Decreased	-5.94659	2.61865	8.56524
ICAM1	Increased	3.83524	3.6934	7.52864
ID2	Decreased	-2.85183	74.8313	77.6831
IER3	Increased	2.70198	17.6561	20.3581
IFIT1	Decreased	-3.67237	11.7999	15.4723
IFIT2	Decreased	-4.41406	7.14542	11.5595
IFIT3	Decreased	-2.94511	24.4778	27.4229
IGF1	Increased	2.80088	9.79957	12.6004
IL11	Increased	7.68005	66.6143	74.2944
IL1R1	Increased	3.18293	41.9708	45.1537
IL1RL1	Increased	5.59187	2.02877	7.62064
IL1RL2	Increased	6.97083	4.62331	11.5941
IL1RN	Increased	6.05646	7.59785	13.6543
IL33	Increased	9.35108	32.6752	42.0263
IL6	Increased	8.82654	9.53018	18.3567
INHBA	Increased	5.44213	43.3157	48.7578
INHBB	Increased	3.62312	7.63464	11.2578
INSIG1	Increased	2.85472	10.0084	12.8631
ISG20	Increased	2.68126	3.42034	6.1016
ITGA2	Increased	2.8348	48.2966	51.1314
ITPRIP	Increased	3.73517	52.6819	56.4171
IVL	Increased	8.48729	3.99386	12.4811
JARID2	Increased	3.50478	78.2959	81.8007
JUNB	Increased	2.70147	36.6179	39.3194
KCNB1	Decreased	-2.65864	3.17566	5.8343
KCNF1	Increased	6.35427	2.51264	8.86691
KCNG1	Increased	6.85527	40.1267	46.982
KCNK3	Increased	6.21572	2.57026	8.78598
KCNS2	Decreased	-4.69577	4.67613	9.3719
KDM6B	Increased	2.89292	20.7849	23.6778
KDM7A	Increased	2.9449	8.22452	11.1694
KIAA1671	Decreased	-2.63494	5.01142	7.64636
KIF26B	Increased	2.95308	2.93207	5.88515
KLHL29	Increased	2.84899	7.23495	10.0839
KPRP	Increased	5.9532	2.61501	8.56821
KSR1	Increased	3.72411	9.85225	13.5764
LAMC2	Increased	3.75553	6.26057	10.0161
LBH	Increased	3.4398	28.3991	31.8389
LFNG	Decreased	-3.92403	3.86602	7.79005
LIF	Increased	3.22334	4.5859	7.80924
LMCD1	Increased	5.07865	108.94	114.019
LOR	Increased	6.31254	2.32777	8.64031
LRFN5	Increased	3.32449	6.47038	9.79487
LRIG3	Decreased	-2.55391	8.09384	10.6478
LRRC17	Decreased	-3.24097	2.2689	5.50987
LRRC4	Increased	4.61235	9.054	13.6664
LRRC8C	Increased	3.51551	39.1192	42.6347
LYPD3	Increased	5.03592	18.3844	23.4203
MAF	Decreased	-3.09404	28.7913	31.8853
MAMSTR	Decreased	-3.47961	5.15814	8.63775
MAP2K6	Decreased	-6.27476	2.98647	9.26123
MAP3K5	Decreased	-4.82	10.6317	15.4517
MARCH3	Increased	4.74678	8.27443	13.0212
MARS2	Increased	3.86495	2.0554	5.92035
MBP	Decreased	-2.5353	4.22307	6.75837
MEDAG	Increased	3.76288	69.0752	72.8381
MFSD2A	Increased	5.49062	7.12129	12.6119
MLLT3	Decreased	-3.1073	9.4734	12.5807
MUC13	Increased	6.70288	3.72349	10.4264
MVK	Decreased	-2.70088	2.04752	4.7484
MXD3	Decreased	-2.57073	6.69568	9.26641
MYC	Increased	4.18189	11.9197	16.1016
MYOCD	Increased	3.182	2.34278	5.52478
NCOA7	Decreased	-3.12403	29.7258	32.8498
NCR3LG1	Increased	3.60083	2.59018	6.19101
NEDD9	Increased	3.30369	3.54905	6.85274
NEK8	Decreased	-2.86138	2.81869	5.68007
NFATC2	Increased	3.1308	10.6759	13.8067
NFE2	Decreased	-6.31404	2.80641	9.12045
NFKBIE	Increased	2.86918	2.85305	5.72223
NGF	Increased	2.80861	17.6485	20.4571
NIPAL1	Increased	5.85432	4.81904	10.6734
NKX3-1	Increased	3.04203	23.9744	27.0164
NOP16	Increased	3.34186	22.2319	25.5738
NR1D1	Decreased	-6.30138	4.01874	10.3201
NR4A1	Increased	4.84832	4.82811	9.67643
NR4A2	Increased	3.08469	8.31757	11.4023
ORAI3	Decreased	-2.57406	19.3037	21.8778
OSR1	Decreased	-3.53235	6.74731	10.2797
OSR2	Decreased	-4.76383	12.7341	17.4979
P2RX7	Decreased	-7.14886	6.40163	13.5505
P3H2	Increased	3.2993	15.4189	18.7182
PALM2	Increased	7.84625	6.98677	14.833
PALMD	Decreased	-3.38514	4.40315	7.78829
PAQR8	Decreased	-2.54254	2.3818	4.92434
PAX9	Decreased	-3.17544	53.5287	56.7041
PDE10A	Increased	5.84256	2.00625	7.84881
PDE4D	Increased	5.34096	12.6759	18.0169
PER3	Decreased	-2.53195	10.4967	13.0287
PEX11G	Decreased	-5.39022	2.76731	8.15753
PGF	Decreased	-4.00552	9.00128	13.0068
PGM2L1	Increased	2.54475	33.7346	36.2793
PHLDA2	Increased	2.83047	60.3402	63.1707
PIK3IP1	Decreased	-2.61272	10.9755	13.5882
PIM2	Decreased	-2.73426	3.51939	6.25365
PINX1	Increased	2.69903	13.2669	15.9659
PKN3	Decreased	-2.86047	4.13859	6.99906
PKP1	Increased	2.63003	2.33152	4.96155
PLAUR	Increased	2.85934	78.2959	81.1552
PLCXD1	Increased	3.43591	7.46911	10.905
PLCXD3	Increased	4.20971	14.7323	18.942
PLEK2	Increased	2.60969	2.06985	4.67954
PLEKHF1	Decreased	-3.61417	23.0348	26.649
PLK3	Increased	3.92164	10.642	14.5636
PMEPA1	Increased	5.69884	49.8167	55.5155
PNMA1	Increased	2.70669	40.0146	42.7213
PNP	Increased	3.93126	40.6209	44.5522
PPAT	Increased	2.63086	8.56286	11.1937
PPFIBP2	Decreased	-5.0673	5.93966	11.007
PPP1R14C	Increased	6.24894	5.64865	11.8976
PPP2R5B	Increased	2.64143	2.31669	4.95812
PRDM1	Increased	2.52073	13.5292	16.0499
PRDM6	Decreased	-3.21546	3.17112	6.38658
PRG4	Increased	5.05912	3.16473	8.22385
PRR5L	Increased	3.65871	8.36754	12.0262
PRRT1	Decreased	-4.27748	4.94736	9.22484
PTGS2	Increased	8.9363	171.211	180.147
PTHLH	Increased	2.70575	8.37075	11.0765
PTPRE	Increased	8.39028	9.29114	17.6814
PVR	Increased	2.60088	22.7871	25.388
RAB3IL1	Decreased	-2.52108	5.89502	8.4161
RAB7B	Decreased	-3.35375	24.1597	27.5134
RAPH1	Increased	2.89384	25.3927	28.2865
RASD2	Increased	10.5109	4.62059	15.1315
RASL12	Decreased	-2.52388	6.00901	8.53289
RBM43	Decreased	-2.50926	13.6953	16.2046
RCL1	Increased	3.55613	14.2766	17.8327
RELT	Increased	4.66436	8.31	12.9744
RFTN2	Decreased	-2.70093	2.15796	4.85889
RFXAP	Decreased	-4.83683	2.32466	7.16149
RGMA	Decreased	-3.35514	3.66574	7.02088
RGS20	Increased	3.82537	27.0353	30.8607
RHBDF2	Increased	5.48589	3.04416	8.53005
RHCE	Increased	5.60243	2.38296	7.98539
RNF128	Increased	5.70387	2.26548	7.96935
RORB	Decreased	-2.525	28.9911	31.5161
RRP12	Increased	3.68041	17.4444	21.1248
RRS1	Increased	2.68684	9.44793	12.1348
RSPO2	Decreased	-3.1739	30.3144	33.4883
RSPO3	Increased	3.81243	4.11462	7.92705
RTP4	Decreased	-4.96775	2.14767	7.11542
RUBCNL	Increased	3.61751	2.5064	6.12391
RUNX1	Increased	2.94988	30.898	33.8479
RUNX1T1	Decreased	-2.79821	45.6109	48.4091
SEMA6C	Decreased	-4.54744	2.53911	7.08655
SEMA7A	Increased	2.54881	4.07927	6.62808
SERPINB2	Increased	7.89595	3.49897	11.3949
SERTAD4	Decreased	-3.23739	13.2319	16.4693
SGK1	Increased	2.54113	12.1692	14.7103
SH2D2A	Increased	5.01299	3.22728	8.24027
SHC4	Increased	3.25818	5.20906	8.46724
SHISA2	Increased	4.08844	2.43607	6.52451
SHROOM3	Decreased	-2.58852	20.1769	22.7654
SINHCAF	Increased	2.90536	2.24198	5.14734
SLC16A6	Increased	2.94004	7.24839	10.1884
SLC18A2	Increased	7.75603	2.6994	10.4554
SLC19A1	Increased	2.58504	3.21161	5.79665
SLC19A2	Increased	4.72012	6.97213	11.6923
SLC2A12	Decreased	-2.63089	12.8943	15.5252
SLC35F2	Increased	2.97547	15.3481	18.3236
SLC40A1	Decreased	-4.21155	7.09514	11.3067
SLC6A17	Increased	3.56242	2.70035	6.26277
SLC7A5	Increased	3.41524	43.6059	47.0211
SLC7A6	Increased	3.18573	10.9273	14.113
SLCO4A1	Increased	3.23397	3.08762	6.32159
SMAD7	Increased	2.76164	10.7866	13.5482
SMOX	Increased	3.59982	63.3407	66.9405
SNAI1	Increased	2.59598	16.9507	19.5467
SOCS2	Increased	3.17251	34.7762	37.9487
SOX13	Decreased	-2.64142	4.28256	6.92398
SOX7	Increased	8.42329	12.1032	20.5265
SOX9	Increased	3.56477	72.1873	75.7521
SPDL1	Increased	3.67207	29.7247	33.3968
SPHK1	Increased	3.72978	46.324	50.0538
SPRED2	Increased	2.55724	11.3473	13.9045
SPRY4	Increased	4.17863	6.1952	10.3738
SRGAP3	Decreased	-3.87262	2.66262	6.53524
SRSF7	Increased	2.62028	45.9632	48.5835
SSTR2	Increased	3.50326	2.13034	5.6336
ST8SIA1	Decreased	-2.84578	3.37315	6.21893
STAC2	Increased	5.97006	2.17738	8.14744
STARD4	Increased	3.15127	11.6818	14.8331
STATH	Increased	4.05885	7.22008	11.2789
STC1	Increased	7.03394	40.8684	47.9023
STON1	Decreased	-3.1168	15.5966	18.7134
SULT1B1	Increased	3.0089	4.06753	7.07643
SUSD2	Decreased	-2.55423	2.04503	4.59926
SUV39H2	Increased	2.70731	2.25838	4.96569
SYT7	Increased	2.66631	2.698	5.36431
TACSTD2	Increased	3.50324	4.7915	8.29474
TAF4B	Increased	4.22749	2.03882	6.26631
TAGLN3	Increased	7.51424	2.13972	9.65396
TEF	Decreased	-4.06919	5.83767	9.90686
TET3	Increased	3.41265	14.7637	18.1763
TFPI2	Increased	3.69165	43.3712	47.0628
TGFB3	Increased	2.79888	7.01946	9.81834
THAP2	Increased	2.65672	7.07637	9.73309
THAP8	Decreased	-3.22932	4.55222	7.78154
THBD	Increased	4.70634	15.2865	19.9928
TIMM23B	Increased	3.71416	2.49979	6.21395
TM4SF1	Increased	4.3337	18.5512	22.8849
TMCC3	Increased	6.81145	3.22976	10.0412
TMEM140	Decreased	-3.04175	2.23039	5.27214
TMEM158	Increased	3.16714	18.7714	21.9385
TMEM217	Increased	3.54052	2.9441	6.48462
TMEM233	Increased	2.723	2.46123	5.18423
TMEM26	Decreased	-3.4252	10.3908	13.816
TMEM52B	Increased	6.13726	2.21537	8.35263
TNFSF10	Decreased	-6.96782	4.58246	11.5503
TOX	Decreased	-3.29282	11.9285	15.2213
TRERF1	Decreased	-2.92807	8.31194	11.24
TRIB1	Increased	4.9352	22.5989	27.5341
TRIL	Decreased	-4.51036	2.13094	6.6413
TRIM16	Decreased	-2.69371	9.56528	12.259
TRPC6	Increased	2.6459	10.6952	13.3411
TRPM3	Decreased	-4.23964	2.18542	6.42506
TSPAN13	Increased	4.55524	16.3716	20.9268
TUBB2A	Increased	2.88814	38.9605	41.8486
UBASH3B	Increased	3.38849	34.3663	37.7548
UCK2	Increased	3.36516	25.8467	29.2119
UPP1	Increased	2.52514	9.22529	11.7504
URB2	Increased	3.77704	6.46916	10.2462
VCAM1	Decreased	-2.85756	9.05914	11.9167
VEGFA	Increased	4.68456	105.936	110.621
WDFY4	Decreased	-5.55601	2.0554	7.61141
WDR4	Increased	3.23849	13.1136	16.3521
WNT2	Increased	6.17911	7.586	13.7651
WWC1	Increased	3.07536	4.51675	7.59211
XDH	Increased	5.47314	2.49535	7.96849
XYLT1	Increased	3.07948	72.7575	75.837
YPEL2	Decreased	-2.53073	3.18069	5.71142
YPEL4	Decreased	-4.59358	3.08055	7.67413
ZBTB21	Increased	2.97816	9.60653	12.5847
ZFHX4	Decreased	-2.55788	18.3394	20.8973
ZHX2	Decreased	-3.49918	6.15984	9.65902
ZNF135	Decreased	-2.83012	2.85942	5.68954
ZNF365	Increased	6.11228	4.40315	10.5154
ZNF385A	Decreased	-2.79642	2.5775	5.37392
ZNF510	Decreased	-2.51233	2.23086	4.74319
ZSCAN31	Decreased	-4.68392	3.32309	8.00701

## Sheet: Increase
ABHD17C	Increased	3.0869	26.7515	29.8384
ACKR3	Increased	5.43103	79.2035	84.6345
ADAMTS14	Increased	5.63605	2.94647	8.58252
ADAMTS6	Increased	3.50376	5.05153	8.55529
ADPRHL1	Increased	5.5993	6.59037	12.1897
AKR7A3	Increased	3.98331	5.08364	9.06695
AMZ1	Increased	4.16548	3.10392	7.2694
ANGPTL4	Increased	7.18961	55.9899	63.1795
ARC	Increased	5.83148	2.89972	8.7312
AREG	Increased	8.30636	6.91355	15.2199
ARL4C	Increased	2.62427	38.9462	41.5705
ARNTL	Increased	3.03324	8.62148	11.6547
B3GNT5	Increased	3.15016	7.33786	10.488
BAK1	Increased	2.84508	5.01975	7.86483
BCL2A1	Increased	5.62518	10.4138	16.039
BMP2	Increased	7.23399	27.3673	34.6013
BMP6	Increased	5.96343	27.0594	33.0228
BNC1	Increased	3.59289	10.8292	14.4221
BTBD11	Increased	3.12286	4.13193	7.25479
BYSL	Increased	2.75979	9.69621	12.456
C11orf96	Increased	3.22851	7.80638	11.0349
C12orf56	Increased	6.44209	3.17107	9.61316
C9orf72	Increased	3.6548	2.45797	6.11277
CAVIN4	Increased	4.74379	14.317	19.0608
CBARP	Increased	3.17089	9.45635	12.6272
CCL2	Increased	5.91195	76.2085	82.1205
CCL7	Increased	8.06765	6.9324	15
CD3EAP	Increased	2.69446	11.4782	14.1727
CD83	Increased	4.48444	3.40697	7.89141
CDCP1	Increased	2.80733	9.35446	12.1618
CEMIP	Increased	2.56768	8.31	10.8777
CEMIP2	Increased	3.10158	11.1603	14.2619
CHRNA9	Increased	3.63492	2.0073	5.64222
CHST11	Increased	3.16808	15.0463	18.2144
CHST2	Increased	3.05882	7.32333	10.3822
CLCF1	Increased	2.51999	11.8338	14.3538
CLDN4	Increased	5.8872	12.5311	18.4183
CMYA5	Increased	2.91146	14.3732	17.2847
COL27A1	Increased	3.38765	28.1429	31.5305
CREB5	Increased	3.18277	12.7139	15.8967
CRISPLD2	Increased	3.26169	59.0309	62.2926
CSRNP1	Increased	2.6097	8.34818	10.9579
CTGF	Increased	3.80367	24.7884	28.5921
CTPS1	Increased	3.23762	20.7181	23.9557
CXCL1	Increased	8.20718	7.1864	15.3936
CXCL2	Increased	7.16375	4.31444	11.4782
CXCL3	Increased	9.3315	6.39971	15.7312
CXCL5	Increased	8.91402	9.36446	18.2785
CXCL6	Increased	10.0243	13.8221	23.8464
CXCL8	Increased	11.411	9.05693	20.4679
DACT1	Increased	3.6935	6.86901	10.5625
DDX21	Increased	3.27815	133.321	136.599
DGKE	Increased	4.55316	7.52646	12.0796
DHODH	Increased	3.71506	3.19986	6.91492
DIO3	Increased	3.98512	6.69114	10.6763
DNER	Increased	3.8104	2.53684	6.34724
DOC2B	Increased	6.07803	2.04503	8.12306
DUSP1	Increased	3.67838	35.0828	38.7612
DUSP4	Increased	5.84173	26.1977	32.0394
DUSP5	Increased	3.96248	4.91555	8.87803
DZIP1L	Increased	2.54881	7.09514	9.64395
EDNRA	Increased	2.92781	23.2763	26.2041
EEF1AKMT4	Increased	3.33557	2.52026	5.85583
EGR2	Increased	6.19543	2.16468	8.36011
ENC1	Increased	2.60476	16.7333	19.3381
EREG	Increased	3.97925	14.9731	18.9523
ESM1	Increased	5.0029	99.5373	104.54
ETS2	Increased	3.82676	79.7761	83.6029
ETV3	Increased	2.63512	5.00406	7.63918
F2RL1	Increased	5.588	2.45068	8.03868
F3	Increased	3.34959	21.0574	24.407
FABP5	Increased	3.35386	12.565	15.9189
FAM167A	Increased	4.38271	15.0004	19.3831
FAM83G	Increased	3.06457	10.8887	13.9533
FAM89A	Increased	2.80072	6.95171	9.75243
FERMT1	Increased	3.26266	14.7167	17.9794
FGF2	Increased	3.62031	149.799	153.419
FIBCD1	Increased	2.84923	2.72723	5.57646
FOSB	Increased	4.96915	8.85811	13.8273
FOXC1	Increased	2.50047	19.6716	22.1721
FOXC2	Increased	2.61639	15.0104	17.6268
FOXO1	Increased	4.59068	20.8531	25.4438
FSTL3	Increased	3.03786	15.3895	18.4274
FZD8	Increased	4.72464	43.5754	48.3
GADD45B	Increased	3.39376	60.065	63.4588
GDF6	Increased	7.8916	5.95132	13.8429
GEM	Increased	3.59854	18.7714	22.3699
GEMIN2	Increased	2.73107	2.26672	4.99779
GFOD1	Increased	2.77934	3.0426	5.82194
GFPT2	Increased	3.55857	12.2489	15.8075
GFRA2	Increased	6.51102	2.84824	9.35926
GK	Increased	3.67291	12.5535	16.2264
GLIS3	Increased	3.92333	71.9034	75.8267
GPAT3	Increased	3.11768	3.99762	7.1153
GPATCH4	Increased	2.50432	44.8704	47.3747
GPR161	Increased	2.64715	42.9708	45.618
GPR183	Increased	8.20747	8.49424	16.7017
GPRC5A	Increased	4.0784	22.3902	26.4686
GRB14	Increased	4.09316	2.90782	7.00098
GTF2H2	Increased	2.80598	2.40548	5.21146
HAS1	Increased	7.18872	4.31137	11.5001
HAS2	Increased	4.42352	10.7036	15.1271
HAS3	Increased	5.17086	3.13019	8.30105
HBEGF	Increased	8.02013	16.7063	24.7264
HES4	Increased	4.12787	2.62602	6.75389
HK2	Increased	2.87756	13.1284	16.006
HOMER1	Increased	3.97625	68.2022	72.1784
HS3ST2	Increased	7.02478	3.75392	10.7787
HSPB8	Increased	4.15626	14.8427	18.999
ICAM1	Increased	3.83524	3.6934	7.52864
IER3	Increased	2.70198	17.6561	20.3581
IGF1	Increased	2.80088	9.79957	12.6004
IL11	Increased	7.68005	66.6143	74.2944
IL1R1	Increased	3.18293	41.9708	45.1537
IL1RL1	Increased	5.59187	2.02877	7.62064
IL1RL2	Increased	6.97083	4.62331	11.5941
IL1RN	Increased	6.05646	7.59785	13.6543
IL33	Increased	9.35108	32.6752	42.0263
IL6	Increased	8.82654	9.53018	18.3567
INHBA	Increased	5.44213	43.3157	48.7578
INHBB	Increased	3.62312	7.63464	11.2578
INSIG1	Increased	2.85472	10.0084	12.8631
ISG20	Increased	2.68126	3.42034	6.1016
ITGA2	Increased	2.8348	48.2966	51.1314
ITPRIP	Increased	3.73517	52.6819	56.4171
IVL	Increased	8.48729	3.99386	12.4811
JARID2	Increased	3.50478	78.2959	81.8007
JUNB	Increased	2.70147	36.6179	39.3194
KCNF1	Increased	6.35427	2.51264	8.86691
KCNG1	Increased	6.85527	40.1267	46.982
KCNK3	Increased	6.21572	2.57026	8.78598
KDM6B	Increased	2.89292	20.7849	23.6778
KDM7A	Increased	2.9449	8.22452	11.1694
KIF26B	Increased	2.95308	2.93207	5.88515
KLHL29	Increased	2.84899	7.23495	10.0839
KPRP	Increased	5.9532	2.61501	8.56821
KSR1	Increased	3.72411	9.85225	13.5764
LAMC2	Increased	3.75553	6.26057	10.0161
LBH	Increased	3.4398	28.3991	31.8389
LIF	Increased	3.22334	4.5859	7.80924
LMCD1	Increased	5.07865	108.94	114.019
LOR	Increased	6.31254	2.32777	8.64031
LRFN5	Increased	3.32449	6.47038	9.79487
LRRC4	Increased	4.61235	9.054	13.6664
LRRC8C	Increased	3.51551	39.1192	42.6347
LYPD3	Increased	5.03592	18.3844	23.4203
MARCH3	Increased	4.74678	8.27443	13.0212
MARS2	Increased	3.86495	2.0554	5.92035
MEDAG	Increased	3.76288	69.0752	72.8381
MFSD2A	Increased	5.49062	7.12129	12.6119
MUC13	Increased	6.70288	3.72349	10.4264
MYC	Increased	4.18189	11.9197	16.1016
MYOCD	Increased	3.182	2.34278	5.52478
NCR3LG1	Increased	3.60083	2.59018	6.19101
NEDD9	Increased	3.30369	3.54905	6.85274
NFATC2	Increased	3.1308	10.6759	13.8067
NFKBIE	Increased	2.86918	2.85305	5.72223
NGF	Increased	2.80861	17.6485	20.4571
NIPAL1	Increased	5.85432	4.81904	10.6734
NKX3-1	Increased	3.04203	23.9744	27.0164
NOP16	Increased	3.34186	22.2319	25.5738
NR4A1	Increased	4.84832	4.82811	9.67643
NR4A2	Increased	3.08469	8.31757	11.4023
P3H2	Increased	3.2993	15.4189	18.7182
PALM2	Increased	7.84625	6.98677	14.833
PDE10A	Increased	5.84256	2.00625	7.84881
PDE4D	Increased	5.34096	12.6759	18.0169
PGM2L1	Increased	2.54475	33.7346	36.2793
PHLDA2	Increased	2.83047	60.3402	63.1707
PINX1	Increased	2.69903	13.2669	15.9659
PKP1	Increased	2.63003	2.33152	4.96155
PLAUR	Increased	2.85934	78.2959	81.1552
PLCXD1	Increased	3.43591	7.46911	10.905
PLCXD3	Increased	4.20971	14.7323	18.942
PLEK2	Increased	2.60969	2.06985	4.67954
PLK3	Increased	3.92164	10.642	14.5636
PMEPA1	Increased	5.69884	49.8167	55.5155
PNMA1	Increased	2.70669	40.0146	42.7213
PNP	Increased	3.93126	40.6209	44.5522
PPAT	Increased	2.63086	8.56286	11.1937
PPP1R14C	Increased	6.24894	5.64865	11.8976
PPP2R5B	Increased	2.64143	2.31669	4.95812
PRDM1	Increased	2.52073	13.5292	16.0499
PRG4	Increased	5.05912	3.16473	8.22385
PRR5L	Increased	3.65871	8.36754	12.0262
PTGS2	Increased	8.9363	171.211	180.147
PTHLH	Increased	2.70575	8.37075	11.0765
PTPRE	Increased	8.39028	9.29114	17.6814
PVR	Increased	2.60088	22.7871	25.388
RAPH1	Increased	2.89384	25.3927	28.2865
RASD2	Increased	10.5109	4.62059	15.1315
RCL1	Increased	3.55613	14.2766	17.8327
RELT	Increased	4.66436	8.31	12.9744
RGS20	Increased	3.82537	27.0353	30.8607
RHBDF2	Increased	5.48589	3.04416	8.53005
RHCE	Increased	5.60243	2.38296	7.98539
RNF128	Increased	5.70387	2.26548	7.96935
RRP12	Increased	3.68041	17.4444	21.1248
RRS1	Increased	2.68684	9.44793	12.1348
RSPO3	Increased	3.81243	4.11462	7.92705
RUBCNL	Increased	3.61751	2.5064	6.12391
RUNX1	Increased	2.94988	30.898	33.8479
SEMA7A	Increased	2.54881	4.07927	6.62808
SERPINB2	Increased	7.89595	3.49897	11.3949
SGK1	Increased	2.54113	12.1692	14.7103
SH2D2A	Increased	5.01299	3.22728	8.24027
SHC4	Increased	3.25818	5.20906	8.46724
SHISA2	Increased	4.08844	2.43607	6.52451
SINHCAF	Increased	2.90536	2.24198	5.14734
SLC16A6	Increased	2.94004	7.24839	10.1884
SLC18A2	Increased	7.75603	2.6994	10.4554
SLC19A1	Increased	2.58504	3.21161	5.79665
SLC19A2	Increased	4.72012	6.97213	11.6923
SLC35F2	Increased	2.97547	15.3481	18.3236
SLC6A17	Increased	3.56242	2.70035	6.26277
SLC7A5	Increased	3.41524	43.6059	47.0211
SLC7A6	Increased	3.18573	10.9273	14.113
SLCO4A1	Increased	3.23397	3.08762	6.32159
SMAD7	Increased	2.76164	10.7866	13.5482
SMOX	Increased	3.59982	63.3407	66.9405
SNAI1	Increased	2.59598	16.9507	19.5467
SOCS2	Increased	3.17251	34.7762	37.9487
SOX7	Increased	8.42329	12.1032	20.5265
SOX9	Increased	3.56477	72.1873	75.7521
SPDL1	Increased	3.67207	29.7247	33.3968
SPHK1	Increased	3.72978	46.324	50.0538
SPRED2	Increased	2.55724	11.3473	13.9045
SPRY4	Increased	4.17863	6.1952	10.3738
SRSF7	Increased	2.62028	45.9632	48.5835
SSTR2	Increased	3.50326	2.13034	5.6336
STAC2	Increased	5.97006	2.17738	8.14744
STARD4	Increased	3.15127	11.6818	14.8331
STATH	Increased	4.05885	7.22008	11.2789
STC1	Increased	7.03394	40.8684	47.9023
SULT1B1	Increased	3.0089	4.06753	7.07643
SUV39H2	Increased	2.70731	2.25838	4.96569
SYT7	Increased	2.66631	2.698	5.36431
TACSTD2	Increased	3.50324	4.7915	8.29474
TAF4B	Increased	4.22749	2.03882	6.26631
TAGLN3	Increased	7.51424	2.13972	9.65396
TET3	Increased	3.41265	14.7637	18.1763
TFPI2	Increased	3.69165	43.3712	47.0628
TGFB3	Increased	2.79888	7.01946	9.81834
THAP2	Increased	2.65672	7.07637	9.73309
THBD	Increased	4.70634	15.2865	19.9928
TIMM23B	Increased	3.71416	2.49979	6.21395
TM4SF1	Increased	4.3337	18.5512	22.8849
TMCC3	Increased	6.81145	3.22976	10.0412
TMEM158	Increased	3.16714	18.7714	21.9385
TMEM217	Increased	3.54052	2.9441	6.48462
TMEM233	Increased	2.723	2.46123	5.18423
TMEM52B	Increased	6.13726	2.21537	8.35263
TRIB1	Increased	4.9352	22.5989	27.5341
TRPC6	Increased	2.6459	10.6952	13.3411
TSPAN13	Increased	4.55524	16.3716	20.9268
TUBB2A	Increased	2.88814	38.9605	41.8486
UBASH3B	Increased	3.38849	34.3663	37.7548
UCK2	Increased	3.36516	25.8467	29.2119
UPP1	Increased	2.52514	9.22529	11.7504
URB2	Increased	3.77704	6.46916	10.2462
VEGFA	Increased	4.68456	105.936	110.621
WDR4	Increased	3.23849	13.1136	16.3521
WNT2	Increased	6.17911	7.586	13.7651
WWC1	Increased	3.07536	4.51675	7.59211
XDH	Increased	5.47314	2.49535	7.96849
XYLT1	Increased	3.07948	72.7575	75.837
ZBTB21	Increased	2.97816	9.60653	12.5847
ZNF365	Increased	6.11228	4.40315	10.5154

## Sheet: Decrease
ADH1B	Decreased	-3.27617	17.3594	20.6356
ADM	Decreased	-3.25776	57.9816	61.2394
ADRB2	Decreased	-2.94946	2.16394	5.1134
AHR	Decreased	-3.04377	67.9485	70.9923
ALPK1	Decreased	-3.79854	4.18587	7.98441
ALX1	Decreased	-6.20801	3.225	9.43301
ANKRD33B	Decreased	-5.75213	11.4815	17.2336
APOL3	Decreased	-2.75474	5.75055	8.50529
ARHGAP20	Decreased	-3.69745	6.936	10.6335
ARHGAP27	Decreased	-6.00535	2.01311	8.01846
ARHGAP28	Decreased	-6.06646	2.74553	8.81199
ARHGEF26	Decreased	-2.60165	4.16921	6.77086
ARHGEF3	Decreased	-2.52472	5.89792	8.42264
ATOH8	Decreased	-2.94079	11.9347	14.8755
BBC3	Decreased	-3.94083	47.8178	51.7586
BCL2	Decreased	-6.26383	4.70288	10.9667
BMF	Decreased	-2.98085	3.4899	6.47075
BMP4	Decreased	-3.62354	15.912	19.5355
BTG2	Decreased	-2.79468	4.94757	7.74225
C14orf93	Decreased	-3.81016	5.22434	9.0345
C19orf54	Decreased	-2.50889	2.45709	4.96598
CCDC102B	Decreased	-3.39581	4.55105	7.94686
CCDC110	Decreased	-3.74357	2.63472	6.37829
CCDC15	Decreased	-2.50348	4.38621	6.88969
CCR1	Decreased	-6.19949	2.74411	8.9436
CITED2	Decreased	-2.52672	21.6165	24.1432
CNKSR3	Decreased	-4.1583	55.1988	59.3571
COQ8A	Decreased	-3.86937	7.76529	11.6347
CUTC	Decreased	-2.75202	2.33064	5.08266
DACH1	Decreased	-5.83149	2.85472	8.68621
DBP	Decreased	-3.69533	6.40974	10.1051
DCLK2	Decreased	-2.60739	4.32744	6.93483
DDIT4L	Decreased	-3.67278	2.94242	6.6152
DEPTOR	Decreased	-2.8162	2.88408	5.70028
DNASE1	Decreased	-3.95014	2.8097	6.75984
DYRK1B	Decreased	-3.11163	3.26949	6.38112
EBF1	Decreased	-2.92493	20.372	23.2969
ETV2	Decreased	-5.52282	2.45869	7.98151
EVI2A	Decreased	-3.86569	2.20777	6.07346
EVI2B	Decreased	-4.16819	2.25831	6.4265
EYA1	Decreased	-5.00804	35.6136	40.6216
FAM117A	Decreased	-2.97695	3.88606	6.86301
FAM49A	Decreased	-2.83937	2.03448	4.87385
FANCC	Decreased	-3.39587	5.39962	8.79549
FAXDC2	Decreased	-3.94383	8.34354	12.2874
FBXO10	Decreased	-2.55661	3.31737	5.87398
FBXO32	Decreased	-2.67657	33.2143	35.8909
FILIP1L	Decreased	-2.94156	7.45759	10.3992
FOXP2	Decreased	-3.07449	9.16861	12.2431
FOXQ1	Decreased	-3.20114	5.60358	8.80472
FRMD4B	Decreased	-3.08423	2.60535	5.68958
FZD4	Decreased	-3.39987	20.7224	24.1223
GAS1	Decreased	-3.79663	46.9829	50.7795
GPER1	Decreased	-4.4386	15.7063	20.1449
HHEX	Decreased	-4.75951	2.93428	7.69379
HTR2B	Decreased	-5.94659	2.61865	8.56524
ID2	Decreased	-2.85183	74.8313	77.6831
IFIT1	Decreased	-3.67237	11.7999	15.4723
IFIT2	Decreased	-4.41406	7.14542	11.5595
IFIT3	Decreased	-2.94511	24.4778	27.4229
KCNB1	Decreased	-2.65864	3.17566	5.8343
KCNS2	Decreased	-4.69577	4.67613	9.3719
KIAA1671	Decreased	-2.63494	5.01142	7.64636
LFNG	Decreased	-3.92403	3.86602	7.79005
LRIG3	Decreased	-2.55391	8.09384	10.6478
LRRC17	Decreased	-3.24097	2.2689	5.50987
MAF	Decreased	-3.09404	28.7913	31.8853
MAMSTR	Decreased	-3.47961	5.15814	8.63775
MAP2K6	Decreased	-6.27476	2.98647	9.26123
MAP3K5	Decreased	-4.82	10.6317	15.4517
MBP	Decreased	-2.5353	4.22307	6.75837
MLLT3	Decreased	-3.1073	9.4734	12.5807
MVK	Decreased	-2.70088	2.04752	4.7484
MXD3	Decreased	-2.57073	6.69568	9.26641
NCOA7	Decreased	-3.12403	29.7258	32.8498
NEK8	Decreased	-2.86138	2.81869	5.68007
NFE2	Decreased	-6.31404	2.80641	9.12045
NR1D1	Decreased	-6.30138	4.01874	10.3201
ORAI3	Decreased	-2.57406	19.3037	21.8778
OSR1	Decreased	-3.53235	6.74731	10.2797
OSR2	Decreased	-4.76383	12.7341	17.4979
P2RX7	Decreased	-7.14886	6.40163	13.5505
PALMD	Decreased	-3.38514	4.40315	7.78829
PAQR8	Decreased	-2.54254	2.3818	4.92434
PAX9	Decreased	-3.17544	53.5287	56.7041
PER3	Decreased	-2.53195	10.4967	13.0287
PEX11G	Decreased	-5.39022	2.76731	8.15753
PGF	Decreased	-4.00552	9.00128	13.0068
PIK3IP1	Decreased	-2.61272	10.9755	13.5882
PIM2	Decreased	-2.73426	3.51939	6.25365
PKN3	Decreased	-2.86047	4.13859	6.99906
PLEKHF1	Decreased	-3.61417	23.0348	26.649
PPFIBP2	Decreased	-5.0673	5.93966	11.007
PRDM6	Decreased	-3.21546	3.17112	6.38658
PRRT1	Decreased	-4.27748	4.94736	9.22484
RAB3IL1	Decreased	-2.52108	5.89502	8.4161
RAB7B	Decreased	-3.35375	24.1597	27.5134
RASL12	Decreased	-2.52388	6.00901	8.53289
RBM43	Decreased	-2.50926	13.6953	16.2046
RFTN2	Decreased	-2.70093	2.15796	4.85889
RFXAP	Decreased	-4.83683	2.32466	7.16149
RGMA	Decreased	-3.35514	3.66574	7.02088
RORB	Decreased	-2.525	28.9911	31.5161
RSPO2	Decreased	-3.1739	30.3144	33.4883
RTP4	Decreased	-4.96775	2.14767	7.11542
RUNX1T1	Decreased	-2.79821	45.6109	48.4091
SEMA6C	Decreased	-4.54744	2.53911	7.08655
SERTAD4	Decreased	-3.23739	13.2319	16.4693
SHROOM3	Decreased	-2.58852	20.1769	22.7654
SLC2A12	Decreased	-2.63089	12.8943	15.5252
SLC40A1	Decreased	-4.21155	7.09514	11.3067
SOX13	Decreased	-2.64142	4.28256	6.92398
SRGAP3	Decreased	-3.87262	2.66262	6.53524
ST8SIA1	Decreased	-2.84578	3.37315	6.21893
STON1	Decreased	-3.1168	15.5966	18.7134
SUSD2	Decreased	-2.55423	2.04503	4.59926
TEF	Decreased	-4.06919	5.83767	9.90686
THAP8	Decreased	-3.22932	4.55222	7.78154
TMEM140	Decreased	-3.04175	2.23039	5.27214
TMEM26	Decreased	-3.4252	10.3908	13.816
TNFSF10	Decreased	-6.96782	4.58246	11.5503
TOX	Decreased	-3.29282	11.9285	15.2213
TRERF1	Decreased	-2.92807	8.31194	11.24
TRIL	Decreased	-4.51036	2.13094	6.6413
TRIM16	Decreased	-2.69371	9.56528	12.259
TRPM3	Decreased	-4.23964	2.18542	6.42506
VCAM1	Decreased	-2.85756	9.05914	11.9167
WDFY4	Decreased	-5.55601	2.0554	7.61141
YPEL2	Decreased	-2.53073	3.18069	5.71142
YPEL4	Decreased	-4.59358	3.08055	7.67413
ZFHX4	Decreased	-2.55788	18.3394	20.8973
ZHX2	Decreased	-3.49918	6.15984	9.65902
ZNF135	Decreased	-2.83012	2.85942	5.68954
ZNF385A	Decreased	-2.79642	2.5775	5.37392
ZNF510	Decreased	-2.51233	2.23086	4.74319
ZSCAN31	Decreased	-4.68392	3.32309	8.00701
