# Supplementary material for: RNAseq of Gingival Fibroblasts Exposed to PRF Membrane Lysates and PRF Serum
Source: Cells. 2024 Aug 5;13(15):1308. doi: 10.3390/cells13151308 (PMC11311358; doi:10.3390/cells13151308)
Supplement: Supplementary file 1 [file cells-13-01308-s001.zip › Table S2 Serum regulated genes.xlsx]

## Sheet: Main
VolcaNoseR - Exploring volcano plots
Name	Change	Fold change (log2)	Significance	Manhattan distance
DDIT4	Decreased	-2.87173	36.2939	39.1656
RSPO2	Decreased	-3.10762	28.3085	31.4161
CDKN1C	Decreased	-3.60873	25.6987	29.3074
EYA1	Decreased	-2.71348	19.409	22.1225
ADH1B	Decreased	-2.76707	12.5875	15.3546
GDF15	Decreased	-3.84381	9.64667	13.4905
GPER1	Decreased	-3.036	9.73111	12.7671
TMEM26	Decreased	-3.17313	8.88589	12.059
FGF18	Decreased	-3.57772	7.10599	10.6837
ABCA8	Decreased	-6.42567	3.14837	9.57404
YPEL4	Decreased	-6.0753	3.26711	9.34241
MXD3	Decreased	-2.60324	6.38537	8.98861
CPLX1	Decreased	-5.98682	2.44353	8.43035
ZSCAN31	Decreased	-5.29852	3.04245	8.34097
KRT16	Decreased	-5.92254	2.33705	8.25959
NR1D1	Decreased	-4.86303	3.2341	8.09713
TMEM37	Decreased	-5.61425	2.13971	7.75396
CLIC2	Decreased	-5.69989	2.0329	7.73279
DBP	Decreased	-3.07751	4.61138	7.68889
FAXDC2	Decreased	-2.82227	4.70083	7.5231
FER1L6	Decreased	-4.20265	3.08797	7.29062
CIART	Decreased	-4.42659	2.25708	6.68367
BCL11B	Decreased	-3.73305	2.93164	6.66469
RFTN2	Decreased	-3.66519	2.95797	6.62316
KCNS2	Decreased	-3.30451	3.18444	6.48895
ST8SIA1	Decreased	-3.01109	3.34905	6.36014
PDE3A	Decreased	-2.97098	3.27953	6.25051
CLCN4	Decreased	-2.86825	3.22115	6.0894
RCOR2	Decreased	-3.30552	2.42226	5.72778
TMEM140	Decreased	-3.28434	2.24999	5.53433
LIPC	Decreased	-2.89105	2.31874	5.20979
N4BP2L1	Decreased	-2.75272	2.00778	4.7605
MAP2K3	Increased	2.58127	75.851	78.4323
ANGPTL4	Increased	5.37266	29.9836	35.3563
PTGS2	Increased	3.63973	25.6812	29.3209
SPHK1	Increased	2.81377	25.0744	27.8882
F3	Increased	3.61239	23.8702	27.4826
PLCXD3	Increased	4.913	19.645	24.558
DUSP1	Increased	2.94424	21.3162	24.2604
MT1E	Increased	2.72551	16.8793	19.6048
WDR4	Increased	3.3223	13.237	16.5593
KCNG1	Increased	4.00961	12.4545	16.4641
NOP16	Increased	2.63422	12.9557	15.5899
DIRAS3	Increased	2.61937	11.6475	14.2669
STC1	Increased	3.59888	9.92764	13.5265
CYR61	Increased	3.61162	9.42055	13.0322
FKBP5	Increased	3.61324	8.97995	12.5932
PTPRE	Increased	6.48579	5.07027	11.5561
IL33	Increased	4.52702	6.80463	11.3317
BCL2A1	Increased	4.58973	6.38537	10.9751
FOXO1	Increased	2.97935	7.94158	10.9209
RRP12	Increased	2.64805	8.25511	10.9032
DKK1	Increased	2.58407	7.83574	10.4198
IL6	Increased	6.18308	4.17038	10.3535
CXCL5	Increased	6.19726	4.03333	10.2306
HBEGF	Increased	4.75238	5.23445	9.98683
SLC7A6	Increased	2.70157	7.23697	9.93854
WDR77	Increased	2.57405	7.31216	9.88621
CXCL6	Increased	5.61736	3.75728	9.37464
CXCL8	Increased	6.54369	2.64261	9.1863
CDC25A	Increased	2.9245	5.94854	8.87304
SERPINB2	Increased	6.42313	2.07332	8.49645
PALM2	Increased	5.41783	2.90251	8.32034
RASL11B	Increased	3.35631	4.87387	8.23018
GPR26	Increased	5.87541	2.21681	8.09222
IL1RL2	Increased	5.39026	2.43374	7.824
CXCL1	Increased	5.21153	2.50432	7.71585
URB2	Increased	3.24949	4.34012	7.58961
MFSD2A	Increased	4.02839	3.39805	7.42644
PLK3	Increased	2.74745	4.61092	7.35837
CHAC2	Increased	5.22048	2.09554	7.31602
RHBDF2	Increased	4.75793	2.03424	6.79217
AMZ1	Increased	4.07477	2.67714	6.75191
NIPAL1	Increased	4.22088	2.20645	6.42733
MARCH3	Increased	3.17002	3.2308	6.40082
PDE4D	Increased	2.98413	3.36943	6.35356
BIRC3	Increased	2.51502	3.82174	6.33676
CAVIN4	Increased	2.56816	3.61244	6.1806
PTPRB	Increased	3.29007	2.81514	6.10521
DGKE	Increased	3.08663	2.99753	6.08416
WWC1	Increased	2.77297	3.30256	6.07553
NR4A1	Increased	3.5686	2.34362	5.91222
CCNE2	Increased	2.81973	3.08602	5.90575
SYT12	Increased	3.37671	2.46646	5.84317
BEND3	Increased	3.61141	2.10169	5.7131
GEMIN2	Increased	3.05198	2.55844	5.61042
ADPRHL1	Increased	3.38287	2.14068	5.52355
GFOD1	Increased	2.71466	2.61243	5.32709
SLC19A1	Increased	2.5314	2.77794	5.30934
SYT7	Increased	2.65825	2.41613	5.07438
LRRC4	Increased	2.55639	2.36354	4.91993
GTF2H2	Increased	2.74987	2.06901	4.81888
DUSP5	Increased	2.68921	2.02025	4.70946
NFKBIE	Increased	2.59782	2.09278	4.6906

## Sheet: Increase
ADPRHL1	Increased	3.38287	2.14068	5.52355
AMZ1	Increased	4.07477	2.67714	6.75191
ANGPTL4	Increased	5.37266	29.9836	35.3563
BCL2A1	Increased	4.58973	6.38537	10.9751
BEND3	Increased	3.61141	2.10169	5.7131
BIRC3	Increased	2.51502	3.82174	6.33676
CAVIN4	Increased	2.56816	3.61244	6.1806
CCNE2	Increased	2.81973	3.08602	5.90575
CDC25A	Increased	2.9245	5.94854	8.87304
CHAC2	Increased	5.22048	2.09554	7.31602
CXCL1	Increased	5.21153	2.50432	7.71585
CXCL5	Increased	6.19726	4.03333	10.2306
CXCL6	Increased	5.61736	3.75728	9.37464
CXCL8	Increased	6.54369	2.64261	9.1863
CYR61	Increased	3.61162	9.42055	13.0322
DGKE	Increased	3.08663	2.99753	6.08416
DIRAS3	Increased	2.61937	11.6475	14.2669
DKK1	Increased	2.58407	7.83574	10.4198
DUSP1	Increased	2.94424	21.3162	24.2604
DUSP5	Increased	2.68921	2.02025	4.70946
F3	Increased	3.61239	23.8702	27.4826
FKBP5	Increased	3.61324	8.97995	12.5932
FOXO1	Increased	2.97935	7.94158	10.9209
GEMIN2	Increased	3.05198	2.55844	5.61042
GFOD1	Increased	2.71466	2.61243	5.32709
GPR26	Increased	5.87541	2.21681	8.09222
GTF2H2	Increased	2.74987	2.06901	4.81888
HBEGF	Increased	4.75238	5.23445	9.98683
IL1RL2	Increased	5.39026	2.43374	7.824
IL33	Increased	4.52702	6.80463	11.3317
IL6	Increased	6.18308	4.17038	10.3535
KCNG1	Increased	4.00961	12.4545	16.4641
LRRC4	Increased	2.55639	2.36354	4.91993
MAP2K3	Increased	2.58127	75.851	78.4323
MARCH3	Increased	3.17002	3.2308	6.40082
MFSD2A	Increased	4.02839	3.39805	7.42644
MT1E	Increased	2.72551	16.8793	19.6048
NFKBIE	Increased	2.59782	2.09278	4.6906
NIPAL1	Increased	4.22088	2.20645	6.42733
NOP16	Increased	2.63422	12.9557	15.5899
NR4A1	Increased	3.5686	2.34362	5.91222
PALM2	Increased	5.41783	2.90251	8.32034
PDE4D	Increased	2.98413	3.36943	6.35356
PLCXD3	Increased	4.913	19.645	24.558
PLK3	Increased	2.74745	4.61092	7.35837
PTGS2	Increased	3.63973	25.6812	29.3209
PTPRB	Increased	3.29007	2.81514	6.10521
PTPRE	Increased	6.48579	5.07027	11.5561
RASL11B	Increased	3.35631	4.87387	8.23018
RHBDF2	Increased	4.75793	2.03424	6.79217
RRP12	Increased	2.64805	8.25511	10.9032
SERPINB2	Increased	6.42313	2.07332	8.49645
SLC19A1	Increased	2.5314	2.77794	5.30934
SLC7A6	Increased	2.70157	7.23697	9.93854
SPHK1	Increased	2.81377	25.0744	27.8882
STC1	Increased	3.59888	9.92764	13.5265
SYT12	Increased	3.37671	2.46646	5.84317
SYT7	Increased	2.65825	2.41613	5.07438
URB2	Increased	3.24949	4.34012	7.58961
WDR4	Increased	3.3223	13.237	16.5593
WDR77	Increased	2.57405	7.31216	9.88621
WWC1	Increased	2.77297	3.30256	6.07553

## Sheet: Decrease
ABCA8	Decreased	-6.42567	3.14837	9.57404
ADH1B	Decreased	-2.76707	12.5875	15.3546
BCL11B	Decreased	-3.73305	2.93164	6.66469
CDKN1C	Decreased	-3.60873	25.6987	29.3074
CIART	Decreased	-4.42659	2.25708	6.68367
CLCN4	Decreased	-2.86825	3.22115	6.0894
CLIC2	Decreased	-5.69989	2.0329	7.73279
CPLX1	Decreased	-5.98682	2.44353	8.43035
DBP	Decreased	-3.07751	4.61138	7.68889
DDIT4	Decreased	-2.87173	36.2939	39.1656
EYA1	Decreased	-2.71348	19.409	22.1225
FAXDC2	Decreased	-2.82227	4.70083	7.5231
FER1L6	Decreased	-4.20265	3.08797	7.29062
FGF18	Decreased	-3.57772	7.10599	10.6837
GDF15	Decreased	-3.84381	9.64667	13.4905
GPER1	Decreased	-3.036	9.73111	12.7671
KCNS2	Decreased	-3.30451	3.18444	6.48895
KRT16	Decreased	-5.92254	2.33705	8.25959
LIPC	Decreased	-2.89105	2.31874	5.20979
MXD3	Decreased	-2.60324	6.38537	8.98861
N4BP2L1	Decreased	-2.75272	2.00778	4.7605
NR1D1	Decreased	-4.86303	3.2341	8.09713
PDE3A	Decreased	-2.97098	3.27953	6.25051
RCOR2	Decreased	-3.30552	2.42226	5.72778
RFTN2	Decreased	-3.66519	2.95797	6.62316
RSPO2	Decreased	-3.10762	28.3085	31.4161
ST8SIA1	Decreased	-3.01109	3.34905	6.36014
TMEM140	Decreased	-3.28434	2.24999	5.53433
TMEM26	Decreased	-3.17313	8.88589	12.059
TMEM37	Decreased	-5.61425	2.13971	7.75396
YPEL4	Decreased	-6.0753	3.26711	9.34241
ZSCAN31	Decreased	-5.29852	3.04245	8.34097
