# Supplementary material for: RNAseq of Gingival Fibroblasts Exposed to PRF Membrane Lysates and PRF Serum
Source: Cells. 2024 Aug 5;13(15):1308. doi: 10.3390/cells13151308 (PMC11311358; doi:10.3390/cells13151308)
Supplement: Supplementary file 1 [file cells-13-01308-s001.zip › Table S3 Upregulated genes Venn.txt]

[PRF lysate UP]: ABHD17C,ACKR3,ADAMTS14,ADAMTS6,AKR7A3,ARC,AREG,ARL4C,ARNTL,B3GNT5,BAK1,BMP2,BMP6,BNC1,BTBD11,BYSL,C11orf96,C12orf56,C9orf72,CBARP,CCL2,CCL7,CD3EAP,CD83,CDCP1,CEMIP,CEMIP2,CHRNA9,CHST11,CHST2,CLCF1,CLDN4,CMYA5,COL27A1,CREB5,CRISPLD2,CSRNP1,CTGF,CTPS1,CXCL2,CXCL3,DACT1,DDX21,DHODH,DIO3,DNER,DOC2B,DUSP4,DZIP1L,EDNRA,EEF1AKMT4,EGR2,ENC1,EREG,ESM1,ETS2,ETV3,F2RL1,FABP5,FAM167A,FAM83G,FAM89A,FERMT1,FGF2,FIBCD1,FOSB,FOXC1,FOXC2,FSTL3,FZD8,GADD45B,GDF6,GEM,GFPT2,GFRA2,GK,GLIS3,GPAT3,GPATCH4,GPR161,GPR183,GPRC5A,GRB14,HAS1,HAS2,HAS3,HES4,HK2,HOMER1,HS3ST2,HSPB8,ICAM1,IER3,IGF1,IL11,IL1R1,IL1RL1,IL1RN,INHBA,INHBB,INSIG1,ISG20,ITGA2,ITPRIP,IVL,JARID2,JUNB,KCNF1,KCNK3,KDM6B,KDM7A,KIF26B,KLHL29,KPRP,KSR1,LAMC2,LBH,LIF,LMCD1,LOR,LRFN5,LRRC8C,LYPD3,MARS2,MEDAG,MUC13,MYC,MYOCD,NCR3LG1,NEDD9,NFATC2,NGF,NKX3-1,NR4A2,P3H2,PDE10A,PGM2L1,PHLDA2,PINX1,PKP1,PLAUR,PLCXD1,PLEK2,PMEPA1,PNMA1,PNP,PPAT,PPP1R14C,PPP2R5B,PRDM1,PRG4,PRR5L,PTHLH,PVR,RAPH1,RASD2,RCL1,RELT,RGS20,RHCE,RNF128,RRS1,RSPO3,RUBCNL,RUNX1,SEMA7A,SGK1,SH2D2A,SHC4,SHISA2,SINHCAF,SLC16A6,SLC18A2,SLC19A2,SLC35F2,SLC6A17,SLC7A5,SLCO4A1,SMAD7,SMOX,SNAI1,SOCS2,SOX7,SOX9,SPDL1,SPRED2,SPRY4,SRSF7,SSTR2,STAC2,STARD4,STATH,SULT1B1,SUV39H2,TACSTD2,TAF4B,TAGLN3,TET3,TFPI2,TGFB3,THAP2,THBD,TIMM23B,TM4SF1,TMCC3,TMEM158,TMEM217,TMEM233,TMEM52B,TRIB1,TRPC6,TSPAN13,TUBB2A,UBASH3B,UCK2,UPP1,VEGFA,WNT2,XDH,XYLT1,ZBTB21,ZNF365
[PRF serum UP]: BEND3,BIRC3,CCNE2,CDC25A,CHAC2,CYR61,DIRAS3,DKK1,FKBP5,GPR26,MAP2K3,MT1E,PTPRB,RASL11B,SYT12,WDR77
[PRF lysate UP] and [PRF serum UP]: ADPRHL1,AMZ1,ANGPTL4,BCL2A1,CAVIN4,CXCL1,CXCL5,CXCL6,CXCL8,DGKE,DUSP1,DUSP5,F3,FOXO1,GEMIN2,GFOD1,GTF2H2,HBEGF,IL1RL2,IL33,IL6,KCNG1,LRRC4,MARCH3,MFSD2A,NFKBIE,NIPAL1,NOP16,NR4A1,PALM2,PDE4D,PLCXD3,PLK3,PTGS2,PTPRE,RHBDF2,RRP12,SERPINB2,SLC19A1,SLC7A6,SPHK1,STC1,SYT7,URB2,WDR4,WWC1
