# Supplementary material for: RNAseq of Gingival Fibroblasts Exposed to PRF Membrane Lysates and PRF Serum
Source: Cells. 2024 Aug 5;13(15):1308. doi: 10.3390/cells13151308 (PMC11311358; doi:10.3390/cells13151308)
Supplement: Supplementary file 1 [file cells-13-01308-s001.zip › Table S4 Downregulated genes Venn.txt]

[PRF lysate DOWN]: ADM,ADRB2,AHR,ALPK1,ALX1,ANKRD33B,APOL3,ARHGAP20,ARHGAP27,ARHGAP28,ARHGEF26,ARHGEF3,ATOH8,BBC3,BCL2,BMF,BMP4,BTG2,C14orf93,C19orf54,CCDC102B,CCDC110,CCDC15,CCR1,CITED2,CNKSR3,COQ8A,CUTC,DACH1,DCLK2,DDIT4L,DEPTOR,DNASE1,DYRK1B,EBF1,ETV2,EVI2A,EVI2B,FAM117A,FAM49A,FANCC,FBXO10,FBXO32,FILIP1L,FOXP2,FOXQ1,FRMD4B,FZD4,GAS1,HHEX,HTR2B,ID2,IFIT1,IFIT2,IFIT3,KCNB1,KIAA1671,LFNG,LRIG3,LRRC17,MAF,MAMSTR,MAP2K6,MAP3K5,MBP,MLLT3,MVK,NCOA7,NEK8,NFE2,ORAI3,OSR1,OSR2,P2RX7,PALMD,PAQR8,PAX9,PER3,PEX11G,PGF,PIK3IP1,PIM2,PKN3,PLEKHF1,PPFIBP2,PRDM6,PRRT1,RAB3IL1,RAB7B,RASL12,RBM43,RFXAP,RGMA,RORB,RTP4,RUNX1T1,SEMA6C,SERTAD4,SHROOM3,SLC2A12,SLC40A1,SOX13,SRGAP3,STON1,SUSD2,TEF,THAP8,TNFSF10,TOX,TRERF1,TRIL,TRIM16,TRPM3,VCAM1,WDFY4,YPEL2,ZFHX4,ZHX2,ZNF135,ZNF385A,ZNF510,ZSCAN3
[PRF serum DOWN]: ABCA8,BCL11B,CDKN1C,CIART,CLCN4,CLIC2,CPLX1,DDIT4,FER1L6,FGF18,GDF15,KRT16,LIPC,N4BP2L1,PDE3A,RCOR2,TMEM37,ZSCAN31
[PRF lysate DOWN] and [PRF serum DOWN]: ADH1B,DBP,EYA1,FAXDC2,GPER1,KCNS2,MXD3,NR1D1,RFTN2,RSPO2,ST8SIA1,TMEM140,TMEM26,YPEL4
