# Supplementary material for: RNAseq of Gingival Fibroblasts Exposed to PRF Membrane Lysates and PRF Serum
Source: Cells. 2024 Aug 5;13(15):1308. doi: 10.3390/cells13151308 (PMC11311358; doi:10.3390/cells13151308)
Supplement: Supplementary file 1 [file cells-13-01308-s001.zip › Table S5 PRF upregulate GProfiler.csv]

source	term_name	term_id	highlighted	adjusted_p_value	negative_log10_of_adjusted_p_value	term_size	query_size	intersection_size	effective_domain_size	intersections
GO:MF	cytokine activity	GO:0005125	true	2.194019618849839e-12	11.658759493297255	238	256	24	20212	AREG,BMP2,BMP6,CCL2,CCL7,CLCF1,CXCL1,CXCL2,CXCL3,CXCL5,CXCL6,CXCL8,FGF2,GDF6,IL11,IL1RN,IL33,IL6,INHBA,INHBB,LIF,TGFB3,VEGFA,WNT2
GO:MF	receptor ligand activity	GO:0048018	false	2.74554211908254e-10	9.561371889436003	513	256	31	20212	AREG,BMP2,BMP6,CCL2,CCL7,CLCF1,CXCL1,CXCL2,CXCL3,CXCL5,CXCL6,CXCL8,EREG,FGF2,GDF6,HBEGF,IGF1,IL11,IL1RN,IL33,IL6,INHBA,INHBB,LIF,NGF,PTHLH,SEMA7A,STC1,TGFB3,VEGFA,WNT2
GO:MF	signaling receptor activator activity	GO:0030546	false	3.725007607278992e-10	9.42887283599061	519	256	31	20212	AREG,BMP2,BMP6,CCL2,CCL7,CLCF1,CXCL1,CXCL2,CXCL3,CXCL5,CXCL6,CXCL8,EREG,FGF2,GDF6,HBEGF,IGF1,IL11,IL1RN,IL33,IL6,INHBA,INHBB,LIF,NGF,PTHLH,SEMA7A,STC1,TGFB3,VEGFA,WNT2
GO:MF	signaling receptor regulator activity	GO:0030545	false	3.9959949098055985e-10	9.398375073660457	555	256	32	20212	AREG,BMP2,BMP6,CCL2,CCL7,CLCF1,CXCL1,CXCL2,CXCL3,CXCL5,CXCL6,CXCL8,EREG,FGF2,GDF6,HBEGF,IGF1,IL11,IL1RN,IL33,IL6,INHBA,INHBB,LIF,NGF,PDE4D,PTHLH,SEMA7A,STC1,TGFB3,VEGFA,WNT2
GO:MF	growth factor activity	GO:0008083	false	1.221100960307635e-9	8.913248427216592	162	256	18	20212	AREG,BMP2,BMP6,CLCF1,CXCL1,EREG,FGF2,GDF6,HBEGF,IGF1,IL11,IL6,INHBA,INHBB,LIF,NGF,TGFB3,VEGFA
GO:MF	cytokine receptor binding	GO:0005126	false	2.1126649886304337e-7	6.675169364814339	278	256	20	20212	CCL2,CCL7,CLCF1,CXCL1,CXCL2,CXCL3,CXCL5,CXCL6,CXCL8,IL11,IL1RN,IL33,IL6,LIF,NGF,SMAD7,SOCS2,SPRED2,TGFB3,VEGFA
GO:MF	signaling receptor binding	GO:0005102	false	3.2603384269671046e-7	6.4867373173136915	1501	256	49	20212	AREG,BMP2,BMP6,CCL2,CCL7,CLCF1,CXCL1,CXCL2,CXCL3,CXCL5,CXCL6,CXCL8,DNER,EREG,ESM1,F2RL1,FERMT1,FGF2,FZD8,GDF6,GRB14,HBEGF,HOMER1,ICAM1,IGF1,IL11,IL1R1,IL1RN,IL33,IL6,INHBA,INHBB,ITGA2,LIF,NCR3LG1,NGF,PDE4D,PLAUR,PTHLH,RSPO3,SEMA7A,SHC4,SMAD7,SOCS2,SPRED2,STC1,TGFB3,VEGFA,WNT2
GO:MF	CXCR chemokine receptor binding	GO:0045236	false	0.000029456770690423156	4.530814866054229	18	256	6	20212	CXCL1,CXCL2,CXCL3,CXCL5,CXCL6,CXCL8
GO:MF	molecular function activator activity	GO:0140677	false	0.00004404667293713392	4.356086890421365	1124	256	37	20212	AREG,BMP2,BMP6,CCL2,CCL7,CLCF1,CXCL1,CXCL2,CXCL3,CXCL5,CXCL6,CXCL8,EREG,FGF2,GDF6,GPRC5A,HBEGF,IGF1,IL11,IL1RN,IL33,IL6,INHBA,INHBB,LIF,MYC,NGF,NKX3-1,PPP2R5B,PTHLH,RGS20,SEMA7A,STC1,TGFB3,VEGFA,WDR4,WNT2
GO:MF	molecular function regulator activity	GO:0098772	false	0.00008010128156750209	4.096360535435839	2063	256	54	20212	ANGPTL4,AREG,BMP2,BMP6,C9ORF72,CCL2,CCL7,CLCF1,CXCL1,CXCL2,CXCL3,CXCL5,CXCL6,CXCL8,DDX21,EREG,FGF2,GDF6,GEM,GPRC5A,HBEGF,IGF1,IL11,IL1RN,IL33,IL6,INHBA,INHBB,ITPRIP,LIF,MYC,NGF,NKX3-1,PDE4D,PINX1,PPP1R14C,PPP2R5B,PTHLH,RGS20,SEMA7A,SERPINB2,SGK1,SMAD7,SOCS2,SPRED2,SPRY4,STC1,TFPI2,TGFB3,TRIB1,TSPAN13,VEGFA,WDR4,WNT2
GO:MF	chemokine activity	GO:0008009	false	0.00009319340909584532	4.0306148011065455	50	256	8	20212	CCL2,CCL7,CXCL1,CXCL2,CXCL3,CXCL5,CXCL6,CXCL8
GO:MF	chemokine receptor binding	GO:0042379	false	0.002720653963619348	2.5653266920487297	77	256	8	20212	CCL2,CCL7,CXCL1,CXCL2,CXCL3,CXCL5,CXCL6,CXCL8
GO:MF	hyaluronan synthase activity	GO:0050501	true	0.003684339791450063	2.4336403234408004	4	256	3	20212	HAS1,HAS2,HAS3
GO:MF	growth factor receptor binding	GO:0070851	false	0.005254895641708818	2.279435904313195	139	256	10	20212	AREG,EREG,ESM1,FGF2,HBEGF,IL11,IL1R1,IL1RN,IL6,VEGFA
GO:MF	protein binding	GO:0005515	false	0.008537096204524704	2.0686898244868663	14838	256	216	20212	ABHD17C,ACKR3,AKR7A3,ANGPTL4,ARC,AREG,ARL4C,B3GNT5,BAK1,BCL2A1,BMP2,BMP6,BYSL,C9ORF72,CAVIN4,CBARP,CCL2,CCL7,CD83,CDCP1,CEMIP,CEMIP2,CHRNA9,CLCF1,CLDN4,CMYA5,CREB5,CSRNP1,CTPS1,CXCL1,CXCL2,CXCL3,CXCL5,CXCL6,CXCL8,DACT1,DDX21,DHODH,DNER,DOC2B,DUSP1,DUSP4,DUSP5,DZIP1L,EDNRA,EGR2,ENC1,EREG,ESM1,ETS2,ETV3,F2RL1,F3,FABP5,FAM167A,FAM83G,FERMT1,FGF2,FIBCD1,FOSB,FOXC1,FOXC2,FOXO1,FSTL3,FZD8,GADD45B,GDF6,…
GO:MF	transmembrane receptor protein tyrosine kinase activator activity	GO:0030297	true	0.030965980646193148	1.5091151619813379	18	256	4	20212	AREG,EREG,HBEGF,VEGFA
GO:MF	interleukin-1 receptor activity	GO:0004908	true	0.0313394465675841	1.503908677132475	7	256	3	20212	IL1R1,IL1RL1,IL1RL2
GO:BP	developmental process	GO:0032502	true	9.88958427414888e-18	17.00482196434194	6453	247	147	21031	ACKR3,ADAMTS6,ADPRHL1,ANGPTL4,ARC,AREG,B3GNT5,BAK1,BMP2,BMP6,BNC1,BYSL,C9ORF72,CAVIN4,CCL2,CCL7,CD83,CEMIP2,CHRNA9,CHST11,CLCF1,CLDN4,COL27A1,CRISPLD2,CSRNP1,CXCL1,CXCL8,DACT1,DDX21,DIO3,DNER,DUSP1,DUSP4,DUSP5,DZIP1L,EDNRA,EGR2,ENC1,EREG,ESM1,ETS2,F2RL1,F3,FABP5,FERMT1,FGF2,FOXC1,FOXC2,FOXO1,FSTL3,FZD8,GADD45B,GDF6,GFRA2,GPATCH4,GPR161,GPR183,HAS2,HBEGF,HES4,HK2,HOMER1,ICAM1,IER3,IGF1,IL11,IL1RL1…
GO:BP	anatomical structure development	GO:0048856	false	6.068900650923519e-17	16.216889971935938	5899	247	138	21031	ACKR3,ADAMTS6,ADPRHL1,ANGPTL4,ARC,AREG,B3GNT5,BAK1,BMP2,BMP6,BNC1,BYSL,C9ORF72,CAVIN4,CCL2,CCL7,CD83,CEMIP2,CHRNA9,CHST11,CLCF1,CLDN4,COL27A1,CRISPLD2,CSRNP1,CXCL1,CXCL8,DACT1,DIO3,DNER,DUSP1,DUSP4,DUSP5,DZIP1L,EDNRA,EGR2,ENC1,EREG,ESM1,ETS2,F2RL1,F3,FABP5,FERMT1,FGF2,FOXC1,FOXC2,FOXO1,FSTL3,FZD8,GDF6,GFRA2,GPATCH4,GPR161,GPR183,HAS2,HBEGF,HES4,HK2,HOMER1,ICAM1,IER3,IGF1,IL11,IL1RL1,IL1RL2,IL1RN,…
GO:BP	cell population proliferation	GO:0008283	false	8.630477259464742e-16	15.063965187434166	2006	247	73	21031	ACKR3,AREG,BAK1,BMP2,BMP6,BNC1,BYSL,CCL2,CHST11,CLCF1,CTPS1,CXCL1,CXCL5,CXCL8,DIO3,DUSP1,EDNRA,EREG,ESM1,ETV3,F2RL1,F3,FERMT1,FGF2,FOXC1,FOXC2,FOXO1,GPR183,HAS2,HBEGF,IGF1,IL11,IL33,IL6,INHBA,ITGA2,JARID2,JUNB,KSR1,LAMC2,LBH,LIF,MYC,MYOCD,NFATC2,NGF,NKX3-1,NR4A1,P3H2,PHLDA2,PINX1,PNP,PRDM1,PTGS2,PTHLH,RUNX1,SGK1,SH2D2A,SHC4,SINHCAF,SLC7A5,SMAD7,SOX7,SOX9,SPHK1,SSTR2,STC1,TACSTD2,TGFB3,TRIB1,VEGFA…
GO:BP	cell surface receptor signaling pathway	GO:0007166	false	2.486276472156544e-15	14.604450579774875	2799	247	87	21031	ACKR3,AREG,BAK1,BCL2A1,BMP2,BMP6,CCL2,CCL7,CHRNA9,CHST11,CLCF1,CSRNP1,CXCL1,CXCL2,CXCL3,CXCL5,CXCL6,CXCL8,DACT1,DNER,DZIP1L,EDNRA,EREG,ESM1,F2RL1,F3,FAM83G,FERMT1,FGF2,FOXC1,FOXC2,FOXO1,FSTL3,FZD8,GDF6,GEM,GFRA2,GPR161,GPRC5A,GRB14,HBEGF,HOMER1,ICAM1,IGF1,IL11,IL1R1,IL1RL1,IL1RL2,IL1RN,IL33,IL6,INHBA,INHBB,ITGA2,ITPRIP,LIF,MYOCD,NEDD9,NFATC2,NGF,NKX3-1,NR4A2,PDE4D,PLAUR,PMEPA1,PPP2R5B,PTPRE,RHBDF…
GO:BP	regulation of response to stimulus	GO:0048583	false	8.388473433547441e-15	14.076317066550168	3939	247	105	21031	ACKR3,ARC,BAK1,BMP2,BMP6,C9ORF72,CCL2,CCL7,CHST11,CLCF1,CLDN4,CXCL6,CXCL8,DACT1,DDX21,DUSP1,DUSP4,DUSP5,EREG,ESM1,F2RL1,F3,FABP5,FERMT1,FGF2,FOXC2,FOXO1,FSTL3,GADD45B,GDF6,GPAT3,GPR161,GPR183,GPRC5A,GRB14,GTF2H2,HBEGF,HOMER1,ICAM1,IER3,IGF1,IL11,IL1R1,IL1RL1,IL1RL2,IL1RN,IL33,IL6,INHBA,INHBB,INSIG1,ITGA2,ITPRIP,JARID2,JUNB,KSR1,LBH,LIF,LMCD1,LRFN5,MYC,MYOCD,NCR3LG1,NEDD9,NFATC2,NGF,NKX3-1,NR4A2,P…
GO:BP	multicellular organism development	GO:0007275	false	2.1079908907364428e-14	13.6761312701727	4643	247	115	21031	ACKR3,ADAMTS6,ADPRHL1,ANGPTL4,ARC,AREG,B3GNT5,BAK1,BMP2,BMP6,BYSL,C9ORF72,CCL2,CD83,CEMIP2,CHRNA9,CHST11,CLCF1,COL27A1,CRISPLD2,CSRNP1,CXCL1,CXCL8,DACT1,DIO3,DNER,DUSP1,DUSP4,DUSP5,DZIP1L,EDNRA,EGR2,ENC1,EREG,ESM1,ETS2,F3,FERMT1,FGF2,FOXC1,FOXC2,FOXO1,FSTL3,FZD8,GDF6,GFRA2,GPR161,GPR183,HAS2,HES4,HK2,IGF1,IL1RL2,IL1RN,IL33,IL6,INHBA,INHBB,INSIG1,ITGA2,JARID2,JUNB,KDM6B,KDM7A,KIF26B,LIF,LRFN5,LRRC…
GO:BP	regulation of cell population proliferation	GO:0042127	false	2.989406562562534e-14	13.524415016419335	1683	247	64	21031	ACKR3,AREG,BAK1,BMP2,BMP6,BNC1,CCL2,CHST11,CLCF1,CXCL1,CXCL5,CXCL8,DUSP1,EREG,ESM1,ETV3,F3,FERMT1,FGF2,FOXO1,GPR183,HAS2,HBEGF,IGF1,IL11,IL33,IL6,INHBA,ITGA2,JARID2,JUNB,KSR1,LAMC2,LBH,LIF,MYC,MYOCD,NFATC2,NGF,NKX3-1,NR4A1,P3H2,PHLDA2,PINX1,PNP,PRDM1,PTGS2,PTHLH,RUNX1,SGK1,SHC4,SINHCAF,SLC7A5,SMAD7,SOX7,SOX9,SPHK1,SSTR2,TACSTD2,TGFB3,TRIB1,VEGFA,WNT2,XDH
GO:BP	tissue development	GO:0009888	false	6.18750848323752e-14	13.208484192628763	2010	247	70	21031	ADPRHL1,ARC,AREG,BMP2,BMP6,BNC1,CHST11,CLDN4,COL27A1,DACT1,DNER,DUSP1,DUSP4,DUSP5,DZIP1L,EDNRA,EGR2,EREG,ETS2,F2RL1,FABP5,FERMT1,FGF2,FOXC1,FOXC2,GDF6,GPR161,HAS2,HBEGF,HOMER1,ICAM1,IGF1,IL6,INHBA,ITGA2,IVL,JARID2,JUNB,KDM6B,KIF26B,LAMC2,LBH,LIF,MFSD2A,MYC,MYOCD,NFATC2,NKX3-1,NR4A1,PDE4D,PHLDA2,PRDM1,PTGS2,PTHLH,RSPO3,RUNX1,SEMA7A,SMAD7,SNAI1,SOX7,SOX9,SPRED2,STATH,STC1,SULT1B1,TACSTD2,TGFB3,VEGF…
GO:BP	regulation of multicellular organismal process	GO:0051239	false	2.6213551456313897e-13	12.581474136115851	2955	247	86	21031	ANGPTL4,BMP2,BMP6,CCL2,CD83,CEMIP2,CLCF1,CXCL6,CXCL8,DDX21,DIO3,EDNRA,EGR2,EREG,F2RL1,F3,FABP5,FERMT1,FGF2,FOXC1,FOXC2,FOXO1,FSTL3,GDF6,GPR183,HAS2,HBEGF,HK2,IGF1,IL1R1,IL1RL1,IL1RL2,IL33,IL6,INHBA,INHBB,ITGA2,JARID2,JUNB,KDM6B,LBH,LIF,LMCD1,LRFN5,MFSD2A,MYC,MYOCD,NEDD9,NFATC2,NGF,NKX3-1,NR4A1,NR4A2,PDE4D,PHLDA2,PLAUR,PNP,PRDM1,PTGS2,PTHLH,RNF128,RUNX1,SEMA7A,SERPINB2,SGK1,SINHCAF,SLC7A5,SMAD7,SN…
GO:BP	anatomical structure morphogenesis	GO:0009653	false	3.813681584674999e-13	12.418655570280938	2684	247	81	21031	ACKR3,ADPRHL1,ANGPTL4,ARC,AREG,BAK1,BMP2,BMP6,BYSL,C9ORF72,CCL2,CCL7,CEMIP2,CHRNA9,CHST11,CLDN4,COL27A1,CRISPLD2,CSRNP1,CXCL8,DACT1,DIO3,DUSP1,DUSP4,DUSP5,EDNRA,EGR2,EREG,ESM1,ETS2,F3,FERMT1,FGF2,FOXC1,FOXC2,FZD8,HAS2,HBEGF,HK2,IER3,IL1RN,IL6,INHBA,INSIG1,ITGA2,JUNB,KDM6B,KIF26B,LIF,MFSD2A,MYC,MYOCD,NFATC2,NGF,NKX3-1,NR4A1,NR4A2,PALM2,PHLDA2,PRDM1,PTGS2,RAPH1,RELT,RSPO3,RUNX1,SEMA7A,SGK1,SH2D2A,S…
GO:BP	response to stimulus	GO:0050896	false	4.1491113369207945e-13	12.382044911191375	8976	247	169	21031	ACKR3,ANGPTL4,ARC,AREG,BAK1,BCL2A1,BMP2,BMP6,C9ORF72,CCL2,CCL7,CD83,CHRNA9,CHST11,CHST2,CLCF1,CLDN4,CSRNP1,CTPS1,CXCL1,CXCL2,CXCL3,CXCL5,CXCL6,CXCL8,DACT1,DDX21,DGKE,DIO3,DNER,DUSP1,DUSP4,DUSP5,DZIP1L,EDNRA,EGR2,EREG,ESM1,ETV3,F2RL1,F3,FABP5,FAM83G,FERMT1,FGF2,FOSB,FOXC1,FOXC2,FOXO1,FSTL3,FZD8,GADD45B,GDF6,GEM,GFPT2,GFRA2,GPAT3,GPR161,GPR183,GPRC5A,GRB14,GTF2H2,HAS1,HAS2,HBEGF,HK2,HOMER1,HSPB8,IC…
GO:BP	negative regulation of signaling	GO:0023057	false	5.483455850113425e-13	12.260945648889516	1398	247	56	21031	ACKR3,ARC,BAK1,BMP2,CHST11,CXCL8,DACT1,DUSP1,DUSP4,DUSP5,F2RL1,FERMT1,FGF2,FOXO1,FSTL3,GPR161,GPRC5A,GRB14,GTF2H2,ICAM1,IER3,IGF1,IL11,IL1RN,IL6,INHBA,INHBB,INSIG1,ITPRIP,LBH,LIF,MYC,MYOCD,NKX3-1,NR4A2,PDE10A,PDE4D,PLAUR,PMEPA1,PRR5L,PTGS2,PTPRE,RGS20,SHISA2,SINHCAF,SMAD7,SNAI1,SOCS2,SOX9,SPRED2,SPRY4,TGFB3,TRIB1,UBASH3B,WWC1,XDH
GO:BP	negative regulation of cell communication	GO:0010648	false	5.483455850113425e-13	12.260945648889516	1398	247	56	21031	ACKR3,ARC,BAK1,BMP2,CHST11,CXCL8,DACT1,DUSP1,DUSP4,DUSP5,F2RL1,FERMT1,FGF2,FOXO1,FSTL3,GPR161,GPRC5A,GRB14,GTF2H2,ICAM1,IER3,IGF1,IL11,IL1RN,IL6,INHBA,INHBB,INSIG1,ITPRIP,LBH,LIF,MYC,MYOCD,NKX3-1,NR4A2,PDE10A,PDE4D,PLAUR,PMEPA1,PRR5L,PTGS2,PTPRE,RGS20,SHISA2,SINHCAF,SMAD7,SNAI1,SOCS2,SOX9,SPRED2,SPRY4,TGFB3,TRIB1,UBASH3B,WWC1,XDH
GO:BP	negative regulation of response to stimulus	GO:0048585	false	7.507350354762015e-13	12.124513315905382	1648	247	61	21031	ACKR3,BAK1,BMP2,C9ORF72,CCL2,CHST11,CXCL8,DACT1,DUSP1,DUSP4,DUSP5,F2RL1,FERMT1,FGF2,FOXO1,FSTL3,GPR161,GPRC5A,GRB14,GTF2H2,ICAM1,IER3,IGF1,IL1RL1,IL1RN,IL33,IL6,INSIG1,ITPRIP,LBH,LIF,LRFN5,MYC,MYOCD,NKX3-1,NR4A2,PDE10A,PDE4D,PLAUR,PMEPA1,PRR5L,PTGS2,PTPRE,RGS20,RHBDF2,SEMA7A,SERPINB2,SHISA2,SINHCAF,SMAD7,SNAI1,SOCS2,SOX9,SPRED2,SPRY4,TGFB3,THBD,TRIB1,UBASH3B,WWC1,XDH
GO:BP	regulation of signal transduction	GO:0009966	false	8.077889997440472e-13	12.092702065232617	3010	247	86	21031	ACKR3,ARC,BAK1,BMP2,BMP6,C9ORF72,CCL2,CCL7,CHST11,CXCL8,DACT1,DDX21,DUSP1,DUSP4,DUSP5,ESM1,F2RL1,F3,FABP5,FERMT1,FGF2,FOXO1,FSTL3,GADD45B,GDF6,GPAT3,GPR161,GPR183,GPRC5A,GRB14,GTF2H2,HBEGF,HOMER1,ICAM1,IER3,IGF1,IL11,IL1R1,IL1RN,IL6,INHBA,INHBB,INSIG1,ITPRIP,KSR1,LBH,LIF,LMCD1,MYC,MYOCD,NGF,NKX3-1,NR4A2,PDE10A,PDE4D,PLAUR,PLK3,PMEPA1,PPP2R5B,PRR5L,PTGS2,PTPRE,RASD2,RGS20,RHBDF2,RRS1,RSPO3,SEMA7A,…
GO:BP	cellular response to stimulus	GO:0051716	false	1.0340204170855e-12	11.985470885864874	7394	247	149	21031	ACKR3,ARC,AREG,BAK1,BCL2A1,BMP2,BMP6,C9ORF72,CCL2,CCL7,CD83,CHRNA9,CHST11,CLCF1,CSRNP1,CXCL1,CXCL2,CXCL3,CXCL5,CXCL6,CXCL8,DACT1,DDX21,DGKE,DNER,DUSP1,DUSP4,DUSP5,DZIP1L,EDNRA,EGR2,EREG,ESM1,ETV3,F2RL1,F3,FABP5,FAM83G,FERMT1,FGF2,FOSB,FOXC1,FOXC2,FOXO1,FSTL3,FZD8,GADD45B,GDF6,GEM,GFPT2,GFRA2,GPAT3,GPR161,GPR183,GPRC5A,GRB14,GTF2H2,HAS2,HBEGF,HK2,HOMER1,HSPB8,ICAM1,IER3,IGF1,IL11,IL1R1,IL1RL1,IL1R…
GO:BP	positive regulation of biological process	GO:0048518	false	1.1857579016674761e-12	11.926003972609763	6250	247	134	21031	ABHD17C,ACKR3,ANGPTL4,ARC,AREG,BAK1,BCL2A1,BMP2,BMP6,BNC1,C9ORF72,CAVIN4,CCL2,CCL7,CD83,CEMIP,CHST2,CLCF1,CLDN4,CREB5,CSRNP1,CXCL5,CXCL8,DACT1,DDX21,DIO3,DOC2B,EDNRA,EGR2,ENC1,EREG,ESM1,ETS2,F2RL1,F3,FABP5,FERMT1,FGF2,FOSB,FOXC1,FOXC2,FOXO1,FSTL3,FZD8,GADD45B,GDF6,GLIS3,GPR183,GTF2H2,HAS2,HAS3,HBEGF,HK2,HOMER1,HSPB8,ICAM1,IER3,IGF1,IL11,IL1R1,IL1RL1,IL1RL2,IL33,IL6,INHBA,INHBB,ITGA2,JUNB,KDM6B,KD…
GO:BP	cellular response to chemical stimulus	GO:0070887	false	1.273870964289904e-12	11.894874561274612	2683	247	80	21031	ACKR3,BAK1,BMP2,BMP6,CCL2,CCL7,CLCF1,CXCL1,CXCL2,CXCL3,CXCL5,CXCL6,CXCL8,DUSP1,EDNRA,EGR2,EREG,ETV3,F2RL1,F3,FGF2,FOSB,FOXC1,FOXC2,FOXO1,GFPT2,GPR183,GRB14,HAS2,HBEGF,HK2,HSPB8,ICAM1,IGF1,IL11,IL1R1,IL1RL1,IL1RL2,IL1RN,IL33,IL6,INHBA,INHBB,INSIG1,ITGA2,JARID2,JUNB,KCNK3,KDM6B,LBH,LRRC8C,MYC,NEDD9,NFATC2,NKX3-1,NR4A1,NR4A2,PDE4D,PLK3,PMEPA1,PRR5L,PTGS2,PTPRE,SGK1,SLC7A5,SMAD7,SMOX,SOCS2,SOX9,SPHK1…
GO:BP	regulation of cell communication	GO:0010646	false	3.109516764267625e-12	11.507307097442098	3443	247	92	21031	ACKR3,ARC,BAK1,BMP2,BMP6,C9ORF72,CCL2,CCL7,CHST11,CXCL8,DACT1,DDX21,DGKE,DOC2B,DUSP1,DUSP4,DUSP5,EGR2,ESM1,F2RL1,F3,FABP5,FERMT1,FGF2,FOXO1,FSTL3,GADD45B,GDF6,GPAT3,GPR161,GPR183,GPRC5A,GRB14,GTF2H2,HBEGF,HOMER1,ICAM1,IER3,IGF1,IL11,IL1R1,IL1RN,IL6,INHBA,INHBB,INSIG1,ITGA2,ITPRIP,KSR1,LBH,LIF,LMCD1,LRRC4,MYC,MYOCD,NGF,NKX3-1,NR4A2,PDE10A,PDE4D,PLAUR,PLK3,PMEPA1,PPP2R5B,PRR5L,PTGS2,PTPRE,RASD2,RGS…
GO:BP	enzyme-linked receptor protein signaling pathway	GO:0007167	false	3.786251003925528e-12	11.421790598505767	967	247	45	21031	AREG,BMP2,BMP6,CHST11,CSRNP1,EREG,ESM1,F3,FAM83G,FERMT1,FGF2,FOXC1,FOXC2,FOXO1,FSTL3,GDF6,GFRA2,GPRC5A,GRB14,HBEGF,IGF1,INHBA,INHBB,LIF,MYOCD,NEDD9,NGF,NKX3-1,PLAUR,PMEPA1,PPP2R5B,PTPRE,RHBDF2,SHC4,SHISA2,SINHCAF,SMAD7,SOCS2,SOX9,SPRED2,SPRY4,TGFB3,UBASH3B,VEGFA,XDH
GO:BP	negative regulation of signal transduction	GO:0009968	false	6.2355005608593545e-12	11.20512867737498	1290	247	52	21031	ACKR3,BAK1,BMP2,CHST11,CXCL8,DACT1,DUSP1,DUSP4,DUSP5,F2RL1,FERMT1,FGF2,FOXO1,FSTL3,GPR161,GPRC5A,GRB14,GTF2H2,ICAM1,IER3,IGF1,IL1RN,IL6,INSIG1,ITPRIP,LBH,LIF,MYC,MYOCD,NKX3-1,NR4A2,PDE10A,PDE4D,PLAUR,PMEPA1,PRR5L,PTGS2,PTPRE,RGS20,SHISA2,SINHCAF,SMAD7,SNAI1,SOCS2,SOX9,SPRED2,SPRY4,TGFB3,TRIB1,UBASH3B,WWC1,XDH
GO:BP	positive regulation of cellular process	GO:0048522	false	7.36331154109646e-12	11.132926824171301	5717	247	125	21031	ABHD17C,ACKR3,ARC,AREG,BAK1,BCL2A1,BMP2,BMP6,BNC1,C9ORF72,CAVIN4,CCL2,CCL7,CD83,CEMIP,CHST2,CLCF1,CLDN4,CREB5,CSRNP1,CXCL5,CXCL8,DACT1,DDX21,DOC2B,EDNRA,EGR2,ENC1,EREG,ESM1,ETS2,F2RL1,F3,FABP5,FERMT1,FGF2,FOSB,FOXC1,FOXC2,FOXO1,FSTL3,FZD8,GADD45B,GDF6,GLIS3,GPR183,GTF2H2,HAS2,HAS3,HBEGF,HOMER1,HSPB8,ICAM1,IGF1,IL11,IL1R1,IL1RL1,IL1RL2,IL33,IL6,INHBA,INHBB,ITGA2,JUNB,KDM6B,KDM7A,KIF26B,KSR1,LAMC2,…
GO:BP	cell communication	GO:0007154	false	7.788068754713948e-12	11.108570223091776	6537	247	136	21031	ACKR3,ARC,AREG,BAK1,BCL2A1,BMP2,BMP6,C9ORF72,CCL2,CCL7,CD83,CHRNA9,CHST11,CLCF1,CSRNP1,CXCL1,CXCL2,CXCL3,CXCL5,CXCL6,CXCL8,DACT1,DDX21,DGKE,DNER,DOC2B,DUSP1,DUSP4,DUSP5,DZIP1L,EDNRA,EGR2,EREG,ESM1,F2RL1,F3,FABP5,FAM83G,FERMT1,FGF2,FOXC1,FOXC2,FOXO1,FSTL3,FZD8,GADD45B,GDF6,GEM,GFRA2,GPAT3,GPR161,GPR183,GPRC5A,GRB14,GTF2H2,HBEGF,HOMER1,ICAM1,IER3,IGF1,IL11,IL1R1,IL1RL1,IL1RL2,IL1RN,IL33,IL6,INHBA,I…
GO:BP	regulation of signaling	GO:0023051	false	8.627921550401198e-12	11.064093812385297	3437	247	91	21031	ACKR3,ARC,BAK1,BMP2,BMP6,C9ORF72,CCL2,CCL7,CHST11,CXCL8,DACT1,DDX21,DGKE,DOC2B,DUSP1,DUSP4,DUSP5,EGR2,ESM1,F2RL1,F3,FABP5,FERMT1,FGF2,FOXO1,FSTL3,GADD45B,GDF6,GPAT3,GPR161,GPR183,GPRC5A,GRB14,GTF2H2,HBEGF,HOMER1,ICAM1,IER3,IGF1,IL11,IL1R1,IL1RN,IL6,INHBA,INHBB,INSIG1,ITPRIP,KSR1,LBH,LIF,LMCD1,LRRC4,MYC,MYOCD,NGF,NKX3-1,NR4A2,PDE10A,PDE4D,PLAUR,PLK3,PMEPA1,PPP2R5B,PRR5L,PTGS2,PTPRE,RASD2,RGS20,RHB…
GO:BP	cell migration	GO:0016477	false	1.0281496307073241e-11	10.987943676136842	1496	247	56	21031	ACKR3,ARC,BMP2,CCL2,CCL7,CEMIP,CHST2,CLDN4,CXCL1,CXCL2,CXCL3,CXCL5,CXCL6,CXCL8,DNER,DUSP1,EDNRA,F2RL1,F3,FERMT1,FGF2,FOXC1,FOXC2,GDF6,GPR183,HAS1,HAS2,HBEGF,ICAM1,IGF1,IL1R1,IL33,IL6,ITGA2,LAMC2,MYOCD,NEDD9,NFATC2,NR4A1,NR4A2,PHLDA2,PRR5L,PTGS2,SEMA7A,SGK1,SINHCAF,SMAD7,SNAI1,SOX9,SPDL1,SPHK1,STC1,TACSTD2,TRIB1,VEGFA,WWC1
GO:BP	multicellular organismal process	GO:0032501	false	1.2855493366932154e-11	10.890911251387935	7669	247	150	21031	ACKR3,ADAMTS6,ADPRHL1,ANGPTL4,ARC,AREG,B3GNT5,BAK1,BMP2,BMP6,BNC1,BYSL,C9ORF72,CCL2,CD83,CEMIP,CEMIP2,CHRNA9,CHST11,CLCF1,CLDN4,COL27A1,CRISPLD2,CSRNP1,CTPS1,CXCL1,CXCL6,CXCL8,DACT1,DDX21,DGKE,DIO3,DNER,DUSP1,DUSP4,DUSP5,DZIP1L,EDNRA,EGR2,ENC1,EREG,ESM1,ETS2,F2RL1,F3,FABP5,FERMT1,FGF2,FOSB,FOXC1,FOXC2,FOXO1,FSTL3,FZD8,GDF6,GFRA2,GPR161,GPR183,HAS2,HBEGF,HES4,HK2,HOMER1,ICAM1,IER3,IGF1,IL11,IL1R1,…
GO:BP	signal transduction	GO:0007165	false	2.8068409721659956e-11	10.551782192590803	5959	247	127	21031	ACKR3,ARC,AREG,BAK1,BCL2A1,BMP2,BMP6,C9ORF72,CCL2,CCL7,CD83,CHRNA9,CHST11,CLCF1,CSRNP1,CXCL1,CXCL2,CXCL3,CXCL5,CXCL6,CXCL8,DACT1,DDX21,DGKE,DNER,DUSP1,DUSP4,DUSP5,DZIP1L,EDNRA,EREG,ESM1,F2RL1,F3,FABP5,FAM83G,FERMT1,FGF2,FOXC1,FOXC2,FOXO1,FSTL3,FZD8,GADD45B,GDF6,GEM,GFRA2,GPAT3,GPR161,GPR183,GPRC5A,GRB14,GTF2H2,HBEGF,HOMER1,ICAM1,IER3,IGF1,IL11,IL1R1,IL1RL1,IL1RL2,IL1RN,IL33,IL6,INHBA,INHBB,INSIG1…
GO:BP	signaling	GO:0023052	false	4.822392819924598e-11	10.316737415987362	6447	247	133	21031	ACKR3,ARC,AREG,BAK1,BCL2A1,BMP2,BMP6,C9ORF72,CCL2,CCL7,CD83,CHRNA9,CHST11,CLCF1,CSRNP1,CXCL1,CXCL2,CXCL3,CXCL5,CXCL6,CXCL8,DACT1,DDX21,DGKE,DNER,DOC2B,DUSP1,DUSP4,DUSP5,DZIP1L,EDNRA,EGR2,EREG,ESM1,F2RL1,F3,FABP5,FAM83G,FERMT1,FGF2,FOXC1,FOXC2,FOXO1,FSTL3,FZD8,GADD45B,GDF6,GEM,GFRA2,GPAT3,GPR161,GPR183,GPRC5A,GRB14,GTF2H2,HBEGF,HOMER1,ICAM1,IER3,IGF1,IL11,IL1R1,IL1RL1,IL1RL2,IL1RN,IL33,IL6,INHBA,I…
GO:BP	vasculature development	GO:0001944	false	6.059315723930777e-11	10.217576417764471	752	247	38	21031	ACKR3,ADAMTS6,ANGPTL4,BAK1,BMP2,CCL2,CEMIP2,COL27A1,CXCL8,EDNRA,EGR2,EREG,ESM1,F3,FGF2,FOXC1,FOXC2,FOXO1,FZD8,HAS2,HK2,IL6,JUNB,LIF,MYOCD,NFATC2,NKX3-1,NR4A1,PRDM1,PTGS2,RSPO3,RUNX1,SH2D2A,SMAD7,SPHK1,VEGFA,WNT2,XDH
GO:BP	response to endogenous stimulus	GO:0009719	false	9.578703203988642e-11	10.018693283142072	1678	247	58	21031	AREG,BMP2,BMP6,CCL2,CHST11,CLDN4,CXCL8,EDNRA,EGR2,EREG,FAM83G,FERMT1,FGF2,FOSB,FOXC1,FOXC2,FOXO1,FSTL3,GDF6,GRB14,HAS1,HAS2,ICAM1,IGF1,IL1RN,IL6,INHBA,INHBB,INSIG1,ITGA2,LBH,MYC,MYOCD,NGF,NKX3-1,NR4A1,NR4A2,PDE4D,PMEPA1,PPP2R5B,PTGS2,PTPRE,SGK1,SHISA2,SINHCAF,SLC7A5,SMAD7,SOCS2,SOX9,SPHK1,SPRED2,SPRY4,SSTR2,STC1,TGFB3,VEGFA,WNT2,XDH
GO:BP	negative regulation of cellular process	GO:0048523	false	9.905478343948017e-11	10.004124547170262	5541	247	120	21031	ABHD17C,ACKR3,ANGPTL4,ARC,AREG,BAK1,BCL2A1,BMP2,BMP6,C9ORF72,CBARP,CCL2,CD83,CEMIP,CHST11,CLCF1,CXCL1,CXCL8,DACT1,DDX21,DUSP1,DUSP4,DUSP5,ENC1,EREG,ETS2,ETV3,F2RL1,FABP5,FERMT1,FGF2,FOSB,FOXC1,FOXC2,FOXO1,FSTL3,GEM,GLIS3,GPR161,GPRC5A,GRB14,GTF2H2,HAS1,HBEGF,HK2,ICAM1,IER3,IGF1,IL11,IL1RL1,IL1RN,IL33,IL6,INHBA,INHBB,INSIG1,ITPRIP,JARID2,LBH,LIF,LMCD1,LRFN5,LYPD3,MFSD2A,MYC,MYOCD,NEDD9,NFATC2,NGF,…
GO:BP	regulation of biological process	GO:0050789	false	1.7886979082524058e-10	9.747463000884412	12287	247	199	21031	ABHD17C,ACKR3,ANGPTL4,ARC,AREG,BAK1,BCL2A1,BMP2,BMP6,BNC1,BYSL,C9ORF72,CAVIN4,CBARP,CCL2,CCL7,CD83,CEMIP,CEMIP2,CHRNA9,CHST11,CHST2,CLCF1,CLDN4,CREB5,CSRNP1,CXCL1,CXCL2,CXCL3,CXCL5,CXCL6,CXCL8,DACT1,DDX21,DGKE,DIO3,DNER,DOC2B,DUSP1,DUSP4,DUSP5,DZIP1L,EDNRA,EGR2,ENC1,EREG,ESM1,ETS2,ETV3,F2RL1,F3,FABP5,FAM83G,FERMT1,FGF2,FOSB,FOXC1,FOXC2,FOXO1,FSTL3,FZD8,GADD45B,GDF6,GEM,GFRA2,GLIS3,GPAT3,GPR161,GP…
GO:BP	cellular response to organic substance	GO:0071310	false	2.0589062491660757e-10	9.686363428222574	1971	247	63	21031	ACKR3,BAK1,BMP2,BMP6,CCL2,CCL7,CLCF1,CXCL1,CXCL2,CXCL3,CXCL5,CXCL6,CXCL8,DUSP1,EDNRA,EGR2,EREG,ETV3,F2RL1,F3,FOSB,FOXC1,FOXC2,FOXO1,GFPT2,GRB14,HAS2,HK2,HSPB8,ICAM1,IGF1,IL11,IL1R1,IL1RL1,IL1RL2,IL1RN,IL33,IL6,INHBA,INHBB,INSIG1,ITGA2,JARID2,LBH,NKX3-1,NR4A1,NR4A2,PDE4D,PMEPA1,PTGS2,PTPRE,SGK1,SLC7A5,SMAD7,SOCS2,SOX9,SPHK1,SPRY4,SRSF7,SSTR2,STC1,TRIB1,WNT2
GO:BP	tube development	GO:0035295	false	2.866256374476265e-10	9.542684966401808	1091	247	45	21031	ACKR3,ANGPTL4,AREG,BAK1,BMP2,CCL2,CEMIP2,COL27A1,CRISPLD2,CXCL8,DACT1,DZIP1L,EDNRA,EREG,ESM1,F3,FGF2,FOXC1,FOXC2,FZD8,GPR161,HAS2,HK2,IL6,INHBB,JUNB,KIF26B,LIF,MYC,MYOCD,NKX3-1,NR4A1,PRDM1,PTGS2,RSPO3,RUNX1,SH2D2A,SMAD7,SOX9,SPHK1,TACSTD2,TGFB3,VEGFA,WNT2,XDH
GO:BP	locomotion	GO:0040011	false	3.352333477403232e-10	9.474652785927088	1234	247	48	21031	ACKR3,BMP2,CCL2,CCL7,CEMIP,CHST2,CLDN4,CXCL1,CXCL2,CXCL3,CXCL5,CXCL6,CXCL8,DUSP1,F2RL1,F3,FERMT1,FGF2,FOXC2,GPR183,HAS1,HAS2,HBEGF,ICAM1,IGF1,IL1R1,IL33,IL6,ITGA2,LAMC2,MYOCD,NEDD9,NR4A1,PHLDA2,PLAUR,PRR5L,PTGS2,SEMA7A,SGK1,SINHCAF,SMAD7,SNAI1,SOX9,SPHK1,STC1,TACSTD2,TRIB1,VEGFA
GO:BP	positive regulation of multicellular organismal process	GO:0051240	false	4.5025558635041183e-10	9.346540890155053	1637	247	56	21031	ANGPTL4,BMP2,BMP6,CCL2,CD83,CLCF1,CXCL8,DDX21,DIO3,EGR2,EREG,F2RL1,F3,FABP5,FERMT1,FGF2,FOXC1,FOXC2,GDF6,GPR183,HK2,IGF1,IL1R1,IL1RL1,IL1RL2,IL33,IL6,INHBA,INHBB,ITGA2,KDM6B,LBH,LIF,MYC,MYOCD,NEDD9,NFATC2,NGF,NKX3-1,PDE4D,PNP,PTGS2,RUNX1,SEMA7A,SINHCAF,SLC7A5,SMAD7,SNAI1,SOX9,SPHK1,TGFB3,THBD,TRIB1,VEGFA,WNT2,ZNF365
GO:BP	negative regulation of biological process	GO:0048519	false	4.622303829723093e-10	9.335141511207533	5874	247	123	21031	ABHD17C,ACKR3,ANGPTL4,ARC,AREG,BAK1,BCL2A1,BMP2,BMP6,C9ORF72,CBARP,CCL2,CD83,CEMIP,CHST11,CLCF1,CXCL1,CXCL8,DACT1,DDX21,DUSP1,DUSP4,DUSP5,ENC1,EREG,ETS2,ETV3,F2RL1,FABP5,FERMT1,FGF2,FOSB,FOXC1,FOXC2,FOXO1,FSTL3,GEM,GLIS3,GPR161,GPRC5A,GRB14,GTF2H2,HAS1,HBEGF,HK2,ICAM1,IER3,IGF1,IL11,IL1RL1,IL1RN,IL33,IL6,INHBA,INHBB,INSIG1,ISG20,ITPRIP,JARID2,LBH,LIF,LMCD1,LRFN5,LYPD3,MFSD2A,MYC,MYOCD,NEDD9,NFATC…
GO:BP	biological regulation	GO:0065007	false	4.684990019765613e-10	9.329291329934227	12680	247	202	21031	ABHD17C,ACKR3,ANGPTL4,ARC,AREG,BAK1,BCL2A1,BMP2,BMP6,BNC1,BYSL,C9ORF72,CAVIN4,CBARP,CCL2,CCL7,CD83,CEMIP,CEMIP2,CHRNA9,CHST11,CHST2,CLCF1,CLDN4,CREB5,CSRNP1,CXCL1,CXCL2,CXCL3,CXCL5,CXCL6,CXCL8,DACT1,DDX21,DGKE,DIO3,DNER,DOC2B,DUSP1,DUSP4,DUSP5,DZIP1L,EDNRA,EGR2,ENC1,EREG,ESM1,ETS2,ETV3,F2RL1,F3,FABP5,FAM83G,FERMT1,FGF2,FOSB,FOXC1,FOXC2,FOXO1,FSTL3,FZD8,GADD45B,GDF6,GEM,GEMIN2,GFRA2,GLIS3,GPAT3,GP…
GO:BP	regulation of cell migration	GO:0030334	false	5.521955649613803e-10	9.257907085781751	934	247	41	21031	ACKR3,BMP2,CCL2,CCL7,CEMIP,CHST2,CLDN4,CXCL8,DUSP1,F2RL1,F3,FERMT1,FGF2,FOXC2,GPR183,HAS1,HAS2,HBEGF,ICAM1,IGF1,IL1R1,IL33,IL6,ITGA2,LAMC2,MYOCD,NEDD9,PHLDA2,PRR5L,PTGS2,SEMA7A,SGK1,SINHCAF,SMAD7,SNAI1,SOX9,SPHK1,STC1,TACSTD2,TRIB1,VEGFA
GO:BP	system development	GO:0048731	false	9.318302654134963e-10	9.030663187975998	3973	247	95	21031	ACKR3,ADAMTS6,ADPRHL1,ANGPTL4,ARC,AREG,B3GNT5,BAK1,BMP2,BMP6,C9ORF72,CCL2,CEMIP2,CHST11,CLCF1,COL27A1,CRISPLD2,CSRNP1,CXCL1,CXCL8,DACT1,DIO3,DNER,DZIP1L,EDNRA,EGR2,ENC1,EREG,ESM1,ETS2,F3,FGF2,FOXC1,FOXC2,FOXO1,FZD8,GDF6,GFRA2,GPR161,GPR183,HAS2,HES4,HK2,IGF1,IL33,IL6,INHBA,INHBB,INSIG1,ITGA2,JARID2,JUNB,KDM6B,KDM7A,KIF26B,LIF,LRFN5,LRRC4,MFSD2A,MYC,MYOCD,NFATC2,NGF,NKX3-1,NR4A1,NR4A2,PPP2R5B,PRDM…
GO:BP	circulatory system development	GO:0072359	false	9.77660782869274e-10	9.00981180541974	1130	247	45	21031	ACKR3,ADAMTS6,ADPRHL1,ANGPTL4,BAK1,BMP2,CCL2,CEMIP2,COL27A1,CXCL8,EDNRA,EGR2,EREG,ESM1,F3,FGF2,FOXC1,FOXC2,FOXO1,FZD8,HAS2,HK2,IGF1,IL6,INHBA,JARID2,JUNB,KDM6B,LIF,MYOCD,NFATC2,NKX3-1,NR4A1,PRDM1,PTGS2,RSPO3,RUNX1,SH2D2A,SMAD7,SNAI1,SOX9,SPHK1,VEGFA,WNT2,XDH
GO:BP	tube morphogenesis	GO:0035239	false	1.277633622363814e-9	8.893593667772096	872	247	39	21031	ACKR3,ANGPTL4,AREG,BAK1,BMP2,CCL2,CEMIP2,COL27A1,CXCL8,DACT1,EDNRA,EREG,ESM1,F3,FGF2,FOXC1,FOXC2,FZD8,HAS2,HK2,IL6,JUNB,KIF26B,MYC,MYOCD,NKX3-1,NR4A1,PRDM1,PTGS2,RSPO3,RUNX1,SH2D2A,SMAD7,SOX9,SPHK1,TACSTD2,VEGFA,WNT2,XDH
GO:BP	blood vessel development	GO:0001568	false	2.230410030755763e-9	8.651615290438217	721	247	35	21031	ACKR3,ADAMTS6,ANGPTL4,BAK1,CCL2,CEMIP2,COL27A1,CXCL8,EDNRA,EGR2,EREG,ESM1,F3,FGF2,FOXC1,FOXC2,FOXO1,FZD8,HAS2,HK2,IL6,JUNB,MYOCD,NKX3-1,NR4A1,PRDM1,PTGS2,RSPO3,RUNX1,SH2D2A,SMAD7,SPHK1,VEGFA,WNT2,XDH
GO:BP	regulation of cellular process	GO:0050794	false	2.292264317666592e-9	8.639735305951776	11738	247	191	21031	ABHD17C,ACKR3,ANGPTL4,ARC,AREG,BAK1,BCL2A1,BMP2,BMP6,BNC1,BYSL,C9ORF72,CAVIN4,CBARP,CCL2,CCL7,CD83,CEMIP,CHRNA9,CHST11,CHST2,CLCF1,CLDN4,CREB5,CSRNP1,CXCL1,CXCL2,CXCL3,CXCL5,CXCL6,CXCL8,DACT1,DDX21,DGKE,DNER,DOC2B,DUSP1,DUSP4,DUSP5,DZIP1L,EDNRA,EGR2,ENC1,EREG,ESM1,ETS2,ETV3,F2RL1,F3,FABP5,FAM83G,FERMT1,FGF2,FOSB,FOXC1,FOXC2,FOXO1,FSTL3,FZD8,GADD45B,GDF6,GEM,GFRA2,GLIS3,GPAT3,GPR161,GPR183,GPRC5A,…
GO:BP	cell motility	GO:0048870	false	2.6056215518936716e-9	8.58408866224569	1709	247	56	21031	ACKR3,ARC,BMP2,CCL2,CCL7,CEMIP,CHST2,CLDN4,CXCL1,CXCL2,CXCL3,CXCL5,CXCL6,CXCL8,DNER,DUSP1,EDNRA,F2RL1,F3,FERMT1,FGF2,FOXC1,FOXC2,GDF6,GPR183,HAS1,HAS2,HBEGF,ICAM1,IGF1,IL1R1,IL33,IL6,ITGA2,LAMC2,MYOCD,NEDD9,NFATC2,NR4A1,NR4A2,PHLDA2,PRR5L,PTGS2,SEMA7A,SGK1,SINHCAF,SMAD7,SNAI1,SOX9,SPDL1,SPHK1,STC1,TACSTD2,TRIB1,VEGFA,WWC1
GO:BP	animal organ development	GO:0048513	false	3.617367669426206e-9	8.44160734728264	3039	247	79	21031	ADAMTS6,ADPRHL1,AREG,BAK1,BMP2,BMP6,CAVIN4,CCL2,CHRNA9,CHST11,CLDN4,COL27A1,CRISPLD2,CSRNP1,CXCL8,DIO3,DNER,EDNRA,EGR2,EREG,FERMT1,FGF2,FOXC1,FOXC2,GDF6,HAS2,HBEGF,HK2,HOMER1,IGF1,IL6,INHBA,INHBB,INSIG1,ITGA2,IVL,JARID2,JUNB,KCNK3,KDM6B,KDM7A,KIF26B,LBH,LIF,MFSD2A,MYC,MYOCD,NFATC2,NKX3-1,NR4A1,NR4A2,PHLDA2,PRDM1,PTGS2,PTHLH,RELT,RSPO3,RUNX1,SEMA7A,SLC6A17,SLC7A5,SMAD7,SNAI1,SOCS2,SOX9,SPHK1,SPRED…
GO:BP	regulation of cell motility	GO:2000145	false	4.3843352252318806e-9	8.358096247201036	996	247	41	21031	ACKR3,BMP2,CCL2,CCL7,CEMIP,CHST2,CLDN4,CXCL8,DUSP1,F2RL1,F3,FERMT1,FGF2,FOXC2,GPR183,HAS1,HAS2,HBEGF,ICAM1,IGF1,IL1R1,IL33,IL6,ITGA2,LAMC2,MYOCD,NEDD9,PHLDA2,PRR5L,PTGS2,SEMA7A,SGK1,SINHCAF,SMAD7,SNAI1,SOX9,SPHK1,STC1,TACSTD2,TRIB1,VEGFA
GO:BP	regulation of developmental process	GO:0050793	false	4.628406995883054e-9	8.334568458645423	2455	247	69	21031	ANGPTL4,ARC,AREG,BMP2,BMP6,BNC1,CCL2,CCL7,CD83,CEMIP2,CLCF1,CLDN4,CXCL8,DIO3,EGR2,EREG,F3,FERMT1,FGF2,FOXC1,FOXC2,FOXO1,FSTL3,GDF6,HK2,IGF1,IL1RL2,IL33,IL6,INHBA,INSIG1,JARID2,JUNB,LBH,LIF,MEDAG,MFSD2A,MYC,MYOCD,NEDD9,NFATC2,NGF,NKX3-1,PALM2,PHLDA2,PNP,PRDM1,PTGS2,PTHLH,RUNX1,SEMA7A,SINHCAF,SLC7A5,SMAD7,SNAI1,SOCS2,SOX9,SPHK1,SPRED2,STATH,TACSTD2,TGFB3,TRIB1,UBASH3B,VEGFA,WNT2,WWC1,XDH,ZNF365
GO:BP	cellular response to endogenous stimulus	GO:0071495	false	5.497129536608615e-9	8.2598640290209	1432	247	50	21031	BMP2,BMP6,CCL2,CHST11,CXCL8,EDNRA,FAM83G,FERMT1,FGF2,FOSB,FOXC1,FOXC2,FOXO1,FSTL3,GDF6,GRB14,HAS1,HAS2,ICAM1,IGF1,INHBA,INHBB,INSIG1,LBH,MYOCD,NGF,NKX3-1,NR4A1,NR4A2,PDE4D,PMEPA1,PPP2R5B,PTGS2,PTPRE,SGK1,SHISA2,SINHCAF,SLC7A5,SMAD7,SOCS2,SOX9,SPHK1,SPRED2,SPRY4,SSTR2,STC1,TGFB3,VEGFA,WNT2,XDH
GO:BP	cell differentiation	GO:0030154	false	5.985103966036363e-9	8.222928301150013	4366	247	99	21031	ACKR3,ADPRHL1,ARC,AREG,BAK1,BMP2,BMP6,BNC1,BYSL,C9ORF72,CAVIN4,CCL2,CD83,CHST11,CLCF1,COL27A1,DDX21,DIO3,DNER,EDNRA,EGR2,ENC1,EREG,ETS2,F2RL1,FGF2,FOXC1,FOXC2,FOXO1,FSTL3,FZD8,GADD45B,GDF6,GPATCH4,GPR183,HAS2,HES4,HOMER1,ICAM1,IGF1,IL11,IL1RL1,IL1RL2,IL33,IL6,INHBA,INHBB,INSIG1,ITGA2,IVL,JARID2,JUNB,KDM6B,LBH,LIF,LRRC8C,MEDAG,MFSD2A,MYC,MYOCD,NEDD9,NFATC2,NGF,NKX3-1,NR4A1,NR4A2,PDE4D,PNP,PPP2R5B,…
GO:BP	cellular developmental process	GO:0048869	false	6.070621205256844e-9	8.216766865397373	4367	247	99	21031	ACKR3,ADPRHL1,ARC,AREG,BAK1,BMP2,BMP6,BNC1,BYSL,C9ORF72,CAVIN4,CCL2,CD83,CHST11,CLCF1,COL27A1,DDX21,DIO3,DNER,EDNRA,EGR2,ENC1,EREG,ETS2,F2RL1,FGF2,FOXC1,FOXC2,FOXO1,FSTL3,FZD8,GADD45B,GDF6,GPATCH4,GPR183,HAS2,HES4,HOMER1,ICAM1,IGF1,IL11,IL1RL1,IL1RL2,IL33,IL6,INHBA,INHBB,INSIG1,ITGA2,IVL,JARID2,JUNB,KDM6B,LBH,LIF,LRRC8C,MEDAG,MFSD2A,MYC,MYOCD,NEDD9,NFATC2,NGF,NKX3-1,NR4A1,NR4A2,PDE4D,PNP,PPP2R5B,…
GO:BP	positive regulation of metabolic process	GO:0009893	false	6.876501603202189e-9	8.162632451421086	3711	247	89	21031	AREG,BAK1,BMP2,BMP6,BNC1,C9ORF72,CAVIN4,CCL2,CD83,CEMIP,CLCF1,CLDN4,CREB5,CSRNP1,CXCL8,DACT1,DDX21,EGR2,EREG,ETS2,F2RL1,F3,FABP5,FERMT1,FGF2,FOSB,FOXC1,FOXC2,FOXO1,FSTL3,FZD8,GDF6,GLIS3,HAS2,HAS3,HBEGF,HSPB8,IER3,IGF1,IL11,IL1R1,IL1RL1,IL1RL2,IL33,IL6,INHBA,ITGA2,JUNB,KDM6B,KDM7A,LBH,LIF,MFSD2A,MYC,MYOCD,NEDD9,NFATC2,NGF,NKX3-1,NR4A1,NR4A2,PDE4D,PKP1,PLAUR,PLK3,PNP,PPP2R5B,PRDM1,PRR5L,PTGS2,RASD2…
GO:BP	response to stress	GO:0006950	false	8.40978489461201e-9	8.075215112439633	3855	247	91	21031	ACKR3,ANGPTL4,AREG,BAK1,BCL2A1,BMP2,BMP6,CCL2,CCL7,CD83,CHST2,CLDN4,CXCL1,CXCL2,CXCL3,CXCL5,CXCL6,CXCL8,DDX21,DGKE,DIO3,EDNRA,EREG,F2RL1,F3,FERMT1,FGF2,FOXC2,FOXO1,GTF2H2,HAS2,HBEGF,HK2,HSPB8,IER3,IGF1,IL1R1,IL1RL1,IL1RL2,IL1RN,IL33,IL6,INHBA,INHBB,INSIG1,ISG20,ITGA2,JUNB,KCNK3,KDM6B,LIF,LRFN5,LRRC8C,MFSD2A,MYC,MYOCD,NCR3LG1,NFATC2,NKX3-1,NR4A1,NR4A2,PLAUR,PLK3,PNMA1,PRDM1,PRR5L,PTGS2,PVR,RHBDF2,…
GO:BP	positive regulation of macromolecule metabolic process	GO:0010604	false	1.108472195268355e-8	7.955275196183207	3420	247	84	21031	AREG,BAK1,BMP2,BMP6,BNC1,CAVIN4,CCL2,CD83,CEMIP,CLCF1,CLDN4,CREB5,CSRNP1,CXCL8,DACT1,DDX21,EGR2,EREG,ETS2,F2RL1,F3,FERMT1,FGF2,FOSB,FOXC1,FOXC2,FOXO1,FSTL3,FZD8,GDF6,GLIS3,HAS2,HAS3,HBEGF,IER3,IGF1,IL11,IL1R1,IL1RL1,IL1RL2,IL33,IL6,INHBA,ITGA2,JUNB,KDM6B,KDM7A,LBH,LIF,MYC,MYOCD,NEDD9,NFATC2,NGF,NKX3-1,NR4A1,NR4A2,PDE4D,PKP1,PLAUR,PLK3,PNP,PPP2R5B,PRDM1,PRR5L,PTGS2,RASD2,RNF128,RUNX1,SEMA7A,SLC7A5…
GO:BP	response to chemical	GO:0042221	false	1.4311989435065396e-8	7.844299993031411	3957	247	92	21031	ACKR3,AREG,BAK1,BMP2,BMP6,CCL2,CCL7,CD83,CLCF1,CLDN4,CTPS1,CXCL1,CXCL2,CXCL3,CXCL5,CXCL6,CXCL8,DDX21,DUSP1,EDNRA,EGR2,EREG,ETV3,F2RL1,F3,FGF2,FOSB,FOXC1,FOXC2,FOXO1,GFPT2,GPR183,GRB14,HAS2,HBEGF,HK2,HOMER1,HSPB8,ICAM1,IGF1,IL11,IL1R1,IL1RL1,IL1RL2,IL1RN,IL33,IL6,INHBA,INHBB,INSIG1,ITGA2,JARID2,JUNB,KCNK3,KDM6B,LBH,LRRC8C,MYC,NEDD9,NFATC2,NKX3-1,NR4A1,NR4A2,PDE4D,PLAUR,PLK3,PMEPA1,PNP,PRR5L,PTGS2,…
GO:BP	response to organic substance	GO:0010033	false	1.5212609460936546e-8	7.817796283824512	2637	247	71	21031	ACKR3,AREG,BAK1,BMP2,BMP6,CCL2,CCL7,CD83,CLCF1,CLDN4,CXCL1,CXCL2,CXCL3,CXCL5,CXCL6,CXCL8,DDX21,DUSP1,EDNRA,EGR2,EREG,ETV3,F2RL1,F3,FOSB,FOXC1,FOXC2,FOXO1,GFPT2,GRB14,HAS2,HK2,HOMER1,HSPB8,ICAM1,IGF1,IL11,IL1R1,IL1RL1,IL1RL2,IL1RN,IL33,IL6,INHBA,INHBB,INSIG1,ITGA2,JARID2,LBH,NKX3-1,NR4A1,NR4A2,PDE4D,PMEPA1,PTGS2,PTPRE,SGK1,SLC18A2,SLC7A5,SMAD7,SOCS2,SOX9,SPHK1,SPRY4,SRSF7,SSTR2,STC1,TGFB3,THBD,TRI…
GO:BP	regulation of locomotion	GO:0040012	false	1.6203937506701174e-8	7.790379440417305	1038	247	41	21031	ACKR3,BMP2,CCL2,CCL7,CEMIP,CHST2,CLDN4,CXCL8,DUSP1,F2RL1,F3,FERMT1,FGF2,FOXC2,GPR183,HAS1,HAS2,HBEGF,ICAM1,IGF1,IL1R1,IL33,IL6,ITGA2,LAMC2,MYOCD,NEDD9,PHLDA2,PRR5L,PTGS2,SEMA7A,SGK1,SINHCAF,SMAD7,SNAI1,SOX9,SPHK1,STC1,TACSTD2,TRIB1,VEGFA
GO:BP	anatomical structure formation involved in morphogenesis	GO:0048646	false	1.827845949101577e-8	7.738060409408725	1183	247	44	21031	ACKR3,ADPRHL1,ANGPTL4,BMP2,BYSL,CCL2,CEMIP2,COL27A1,CXCL8,DUSP1,DUSP4,DUSP5,EDNRA,EGR2,EREG,ESM1,ETS2,F3,FGF2,FOXC1,FOXC2,FZD8,HK2,IL6,INHBA,ITGA2,JUNB,KDM6B,KIF26B,NFATC2,NKX3-1,NR4A1,PTGS2,RELT,RSPO3,RUNX1,SH2D2A,SNAI1,SOX7,SOX9,SPHK1,TM4SF1,VEGFA,WNT2
GO:BP	transmembrane receptor protein tyrosine kinase signaling pathway	GO:0007169	false	1.985256677176192e-8	7.702183334606335	616	247	31	21031	AREG,BMP2,CSRNP1,EREG,ESM1,F3,FGF2,FOXC1,FOXC2,FOXO1,GFRA2,GPRC5A,GRB14,HBEGF,IGF1,MYOCD,NEDD9,NGF,NKX3-1,PLAUR,PPP2R5B,PTPRE,RHBDF2,SHC4,SHISA2,SOCS2,SOX9,SPRY4,UBASH3B,VEGFA,XDH
GO:BP	cellular response to cytokine stimulus	GO:0071345	false	3.5886252155111706e-8	7.445071895618983	839	247	36	21031	ACKR3,CCL2,CCL7,CLCF1,CXCL1,CXCL2,CXCL3,CXCL5,CXCL6,CXCL8,DUSP1,EREG,ETV3,F2RL1,F3,FOXC1,GFPT2,HAS2,HK2,ICAM1,IL11,IL1R1,IL1RL1,IL1RL2,IL1RN,IL33,IL6,INHBA,INHBB,JARID2,NKX3-1,SMAD7,SOX9,SPHK1,SPRY4,SRSF7
GO:BP	positive regulation of developmental process	GO:0051094	false	6.387710571050575e-8	7.19465477009199	1328	247	46	21031	ANGPTL4,BMP2,BMP6,BNC1,CD83,CLCF1,CXCL8,DIO3,EGR2,F3,FGF2,FOXC1,FOXC2,GDF6,HK2,IGF1,IL1RL2,IL33,IL6,INHBA,JUNB,LBH,LIF,MEDAG,MYC,MYOCD,NEDD9,NFATC2,NGF,PNP,PTGS2,RUNX1,SEMA7A,SINHCAF,SLC7A5,SMAD7,SNAI1,SOCS2,SOX9,SPHK1,TACSTD2,TGFB3,TRIB1,VEGFA,WNT2,ZNF365
GO:BP	regulation of intracellular signal transduction	GO:1902531	false	1.022450986241766e-7	6.9903575018193385	1766	247	54	21031	ACKR3,BMP2,BMP6,C9ORF72,CCL2,CCL7,DACT1,DDX21,DUSP1,DUSP4,DUSP5,F2RL1,F3,FGF2,FOXO1,GADD45B,GDF6,GPAT3,GPR183,HBEGF,ICAM1,IGF1,IL11,IL6,INHBA,KSR1,LBH,LIF,LMCD1,MYC,NGF,NKX3-1,PDE10A,PDE4D,PLAUR,PLK3,PMEPA1,PRR5L,PTGS2,RASD2,RRS1,SEMA7A,SGK1,SMAD7,SNAI1,SOX9,SPHK1,SPRED2,SPRY4,TGFB3,URB2,VEGFA,WWC1,XDH
GO:BP	negative regulation of multicellular organismal process	GO:0051241	false	1.2968272872429457e-7	6.887117859838784	1110	247	41	21031	BMP2,CD83,F2RL1,FERMT1,FGF2,FOXC1,FOXC2,FOXO1,FSTL3,IGF1,IL1RL1,IL33,IL6,INHBA,INHBB,JARID2,LRFN5,MYC,MYOCD,NKX3-1,PDE4D,PLAUR,PTGS2,PTHLH,RNF128,RUNX1,SEMA7A,SERPINB2,SINHCAF,SMAD7,SOCS2,SOX9,SPRED2,STATH,STC1,TACSTD2,TGFB3,THBD,TRIB1,UBASH3B,WWC1
GO:BP	blood vessel morphogenesis	GO:0048514	false	1.404870067380502e-7	6.852363840619449	625	247	30	21031	ACKR3,ANGPTL4,BAK1,CCL2,CEMIP2,COL27A1,CXCL8,EDNRA,EREG,ESM1,F3,FGF2,FOXC1,FOXC2,FZD8,HAS2,HK2,IL6,JUNB,MYOCD,NR4A1,PRDM1,PTGS2,RSPO3,RUNX1,SH2D2A,SMAD7,SPHK1,VEGFA,XDH
GO:BP	response to cytokine	GO:0034097	false	1.6877949471527628e-7	6.772680317621174	932	247	37	21031	ACKR3,CCL2,CCL7,CLCF1,CXCL1,CXCL2,CXCL3,CXCL5,CXCL6,CXCL8,DUSP1,EREG,ETV3,F2RL1,F3,FOXC1,GFPT2,HAS2,HK2,ICAM1,IL11,IL1R1,IL1RL1,IL1RL2,IL1RN,IL33,IL6,INHBA,INHBB,JARID2,NKX3-1,PTGS2,SMAD7,SOX9,SPHK1,SPRY4,SRSF7
GO:BP	positive regulation of cellular metabolic process	GO:0031325	false	1.8040713663272294e-7	6.7437462864232	3346	247	80	21031	AREG,BMP2,BMP6,BNC1,C9ORF72,CAVIN4,CCL2,CD83,CEMIP,CLCF1,CREB5,CSRNP1,CXCL8,DDX21,EGR2,EREG,ETS2,F2RL1,F3,FERMT1,FGF2,FOSB,FOXC1,FOXC2,FOXO1,FSTL3,FZD8,GDF6,GLIS3,HAS2,HAS3,HBEGF,HSPB8,IGF1,IL11,IL1R1,IL1RL1,IL1RL2,IL33,IL6,INHBA,ITGA2,JUNB,KDM6B,KDM7A,LBH,LIF,MFSD2A,MYC,MYOCD,NEDD9,NFATC2,NGF,NKX3-1,NR4A1,NR4A2,PDE4D,PKP1,PLAUR,PLK3,PNP,PPP2R5B,PRDM1,PRR5L,PTGS2,RUNX1,SEMA7A,SLC7A5,SNAI1,SOX7,SO…
GO:BP	positive regulation of cellular biosynthetic process	GO:0031328	false	2.760260973341489e-7	6.559049854918825	2685	247	69	21031	BMP2,BMP6,BNC1,CAVIN4,CCL2,CD83,CLCF1,CREB5,CSRNP1,CXCL8,DDX21,EGR2,EREG,ETS2,F2RL1,F3,FERMT1,FGF2,FOSB,FOXC1,FOXC2,FOXO1,FSTL3,GDF6,GLIS3,HAS2,HAS3,IGF1,IL11,IL1R1,IL1RL1,IL1RL2,IL33,IL6,INHBA,ITGA2,JUNB,KDM6B,KDM7A,LBH,LIF,MFSD2A,MYC,MYOCD,NFATC2,NGF,NKX3-1,NR4A1,NR4A2,PDE4D,PKP1,PNP,PPP2R5B,PRDM1,PTGS2,RUNX1,SEMA7A,SLC7A5,SNAI1,SOX7,SOX9,SPHK1,STARD4,TAF4B,TET3,TGFB3,VEGFA,WNT2,WWC1
GO:BP	regulation of MAPK cascade	GO:0043408	false	2.793438879746774e-7	6.553860826533671	643	247	30	21031	ACKR3,BMP2,CCL2,CCL7,DACT1,DUSP1,DUSP4,DUSP5,F2RL1,FGF2,FOXO1,GADD45B,GDF6,GPR183,ICAM1,IGF1,IL11,IL6,INHBA,KSR1,LBH,LIF,MYC,SEMA7A,SPHK1,SPRED2,TGFB3,VEGFA,WWC1,XDH
GO:BP	positive regulation of cell differentiation	GO:0045597	false	3.3854848957839517e-7	6.470379119451054	864	247	35	21031	BMP2,BMP6,BNC1,CD83,CLCF1,EGR2,FGF2,FOXC1,GDF6,IGF1,IL1RL2,IL33,IL6,INHBA,JUNB,LIF,MEDAG,MYOCD,NEDD9,NGF,PNP,PTGS2,RUNX1,SEMA7A,SLC7A5,SMAD7,SNAI1,SOCS2,SOX9,TACSTD2,TGFB3,TRIB1,VEGFA,WNT2,ZNF365
GO:BP	regulation of protein phosphorylation	GO:0001932	false	3.455036404973566e-7	6.4615473721983685	910	247	36	21031	AREG,BAK1,BMP2,BMP6,C9ORF72,CEMIP,CLCF1,DUSP1,EREG,FGF2,FZD8,GPRC5A,HBEGF,IGF1,IL11,IL6,INHBA,KSR1,LIF,MYOCD,NEDD9,NGF,NKX3-1,PDE4D,PLAUR,PPP2R5B,PRR5L,PTGS2,SEMA7A,SMAD7,SOX9,SPHK1,SPRED2,TRIB1,VEGFA,XDH
GO:BP	positive regulation of biosynthetic process	GO:0009891	false	3.896489894781454e-7	6.409326445729519	2706	247	69	21031	BMP2,BMP6,BNC1,CAVIN4,CCL2,CD83,CLCF1,CREB5,CSRNP1,CXCL8,DDX21,EGR2,EREG,ETS2,F2RL1,F3,FERMT1,FGF2,FOSB,FOXC1,FOXC2,FOXO1,FSTL3,GDF6,GLIS3,HAS2,HAS3,IGF1,IL11,IL1R1,IL1RL1,IL1RL2,IL33,IL6,INHBA,ITGA2,JUNB,KDM6B,KDM7A,LBH,LIF,MFSD2A,MYC,MYOCD,NFATC2,NGF,NKX3-1,NR4A1,NR4A2,PDE4D,PKP1,PNP,PPP2R5B,PRDM1,PTGS2,RUNX1,SEMA7A,SLC7A5,SNAI1,SOX7,SOX9,SPHK1,STARD4,TAF4B,TET3,TGFB3,VEGFA,WNT2,WWC1
GO:BP	regulation of phosphorylation	GO:0042325	false	4.620397307110635e-7	6.335320677935896	966	247	37	21031	AREG,BAK1,BMP2,BMP6,C9ORF72,CEMIP,CLCF1,DUSP1,EREG,FGF2,FZD8,GPRC5A,HBEGF,IGF1,IL11,IL6,INHBA,KSR1,LIF,MYOCD,NEDD9,NGF,NKX3-1,PDE4D,PLAUR,PPP1R14C,PPP2R5B,PRR5L,PTGS2,SEMA7A,SMAD7,SOX9,SPHK1,SPRED2,TRIB1,VEGFA,XDH
GO:BP	negative regulation of cell population proliferation	GO:0008285	false	5.028077667393296e-7	6.298598022501629	701	247	31	21031	ACKR3,BAK1,BMP2,CCL2,CXCL1,CXCL8,DUSP1,EREG,ETV3,FERMT1,FGF2,IL33,IL6,INHBA,JARID2,LIF,MYC,MYOCD,NGF,NKX3-1,P3H2,PINX1,PTGS2,PTHLH,SMAD7,SOX7,SOX9,SSTR2,TGFB3,TRIB1,XDH
GO:BP	MAPK cascade	GO:0000165	false	5.226980241679424e-7	6.2817491415601445	745	247	32	21031	ACKR3,BMP2,CCL2,CCL7,DACT1,DUSP1,DUSP4,DUSP5,F2RL1,FGF2,FOXO1,GADD45B,GDF6,GPR183,ICAM1,IGF1,IL11,IL6,INHBA,KSR1,LBH,LIF,MYC,SEMA7A,SOX9,SPHK1,SPRED2,TGFB3,TRIB1,VEGFA,WWC1,XDH
GO:BP	positive regulation of macromolecule biosynthetic process	GO:0010557	false	5.302448014729156e-7	6.275523580619404	2603	247	67	21031	BMP2,BMP6,BNC1,CAVIN4,CCL2,CD83,CLCF1,CREB5,CSRNP1,CXCL8,DDX21,EGR2,EREG,ETS2,F2RL1,F3,FERMT1,FGF2,FOSB,FOXC1,FOXC2,FOXO1,FSTL3,GDF6,GLIS3,HAS2,HAS3,IGF1,IL11,IL1R1,IL1RL1,IL1RL2,IL33,IL6,INHBA,ITGA2,JUNB,KDM6B,KDM7A,LBH,LIF,MYC,MYOCD,NFATC2,NGF,NKX3-1,NR4A1,NR4A2,PDE4D,PKP1,PNP,PPP2R5B,PRDM1,PTGS2,RUNX1,SEMA7A,SLC7A5,SNAI1,SOX7,SOX9,SPHK1,TAF4B,TET3,TGFB3,VEGFA,WNT2,WWC1
GO:BP	regulation of cell differentiation	GO:0045595	false	5.593950303362357e-7	6.252281396218222	1576	247	49	21031	AREG,BMP2,BMP6,BNC1,CD83,CLCF1,EGR2,EREG,FGF2,FOXC1,FOXO1,FSTL3,GDF6,IGF1,IL1RL2,IL33,IL6,INHBA,INSIG1,JUNB,LBH,LIF,MEDAG,MYC,MYOCD,NEDD9,NFATC2,NGF,PNP,PRDM1,PTGS2,PTHLH,RUNX1,SEMA7A,SINHCAF,SLC7A5,SMAD7,SNAI1,SOCS2,SOX9,SPRED2,TACSTD2,TGFB3,TRIB1,UBASH3B,VEGFA,WNT2,XDH,ZNF365
GO:BP	positive regulation of response to stimulus	GO:0048584	false	8.762959412576913e-7	6.05734919982507	2274	247	61	21031	ACKR3,BAK1,BMP2,BMP6,CCL2,CCL7,CLCF1,CLDN4,CXCL8,DACT1,DDX21,EREG,ESM1,F2RL1,F3,FABP5,FERMT1,FGF2,FOXC2,GADD45B,GDF6,GPR183,HBEGF,HOMER1,ICAM1,IGF1,IL11,IL1R1,IL1RL1,IL33,IL6,INHBA,INHBB,ITGA2,KSR1,LIF,LMCD1,MYC,MYOCD,NCR3LG1,NEDD9,NFATC2,NGF,NKX3-1,PDE4D,PLAUR,PPP2R5B,PRR5L,PTGS2,PVR,RASD2,RSPO3,SEMA7A,SOX9,SPHK1,SPRED2,TGFB3,THBD,VEGFA,WWC1,XDH
GO:BP	regulation of multicellular organismal development	GO:2000026	false	0.0000015603412867990612	5.806780399874548	1411	247	45	21031	ANGPTL4,BMP2,BMP6,CD83,CEMIP2,CLCF1,CXCL8,EGR2,F3,FERMT1,FGF2,FOXC1,FOXC2,FSTL3,GDF6,HK2,IGF1,IL1RL2,IL33,IL6,INHBA,JARID2,JUNB,LIF,MYC,NEDD9,NGF,PHLDA2,PNP,PRDM1,PTHLH,RUNX1,SEMA7A,SLC7A5,SMAD7,SOX9,SPHK1,SPRED2,STATH,TRIB1,UBASH3B,VEGFA,WNT2,XDH,ZNF365
GO:BP	positive regulation of cell population proliferation	GO:0008284	false	0.0000015647261158101347	5.805561668853451	962	247	36	21031	AREG,BMP2,BMP6,BNC1,CLCF1,CXCL5,EREG,ESM1,F3,FGF2,GPR183,HAS2,HBEGF,IGF1,IL11,IL6,ITGA2,LAMC2,LBH,LIF,MYC,MYOCD,NFATC2,NKX3-1,NR4A1,PNP,PTGS2,PTHLH,SHC4,SINHCAF,SLC7A5,SOX9,SPHK1,TGFB3,VEGFA,WNT2
GO:BP	response to oxygen levels	GO:0070482	false	0.0000018556613576519987	5.731501275919858	345	247	21	21031	ANGPTL4,BMP2,DIO3,EDNRA,FOXO1,HK2,INHBA,ITGA2,KCNK3,LIF,MYC,MYOCD,NKX3-1,NR4A2,PLK3,PTGS2,SLC7A5,STC1,SUV39H2,TGFB3,VEGFA
GO:BP	positive regulation of nitrogen compound metabolic process	GO:0051173	false	0.0000020916518372939673	5.679510603612433	3001	247	72	21031	AREG,BAK1,BMP2,BMP6,BNC1,CAVIN4,CEMIP,CLCF1,CLDN4,CREB5,CSRNP1,DACT1,DDX21,EGR2,EREG,ETS2,F2RL1,F3,FGF2,FOSB,FOXC1,FOXC2,FOXO1,FSTL3,FZD8,GDF6,GLIS3,HAS2,HAS3,HBEGF,IER3,IGF1,IL11,IL33,IL6,INHBA,ITGA2,JUNB,KDM6B,KDM7A,LBH,LIF,MYC,MYOCD,NEDD9,NFATC2,NGF,NKX3-1,NR4A1,NR4A2,PLAUR,PLK3,PPP2R5B,PRR5L,PTGS2,RASD2,RNF128,RUNX1,SEMA7A,SMAD7,SNAI1,SOX7,SOX9,SPHK1,TAF4B,TET3,TGFB3,TRIB1,VEGFA,WNT2,WWC1,XDH
GO:BP	positive regulation of cell migration	GO:0030335	false	0.000002687487737868384	5.570653508616151	540	247	26	21031	ACKR3,BMP2,CCL7,CEMIP,CLDN4,CXCL8,F2RL1,F3,FERMT1,FGF2,FOXC2,HAS2,HBEGF,ICAM1,IGF1,IL1R1,IL6,ITGA2,LAMC2,NEDD9,PTGS2,SEMA7A,SNAI1,SOX9,SPHK1,VEGFA
GO:BP	regulation of phosphate metabolic process	GO:0019220	false	0.0000029861463435721506	5.524888912401866	1132	247	39	21031	AREG,BAK1,BMP2,BMP6,C9ORF72,CEMIP,CLCF1,DUSP1,EREG,FGF2,FZD8,GPRC5A,HBEGF,IER3,IGF1,IL11,IL6,INHBA,KSR1,LIF,MFSD2A,MYOCD,NEDD9,NGF,NKX3-1,PDE4D,PLAUR,PPP1R14C,PPP2R5B,PRR5L,PTGS2,SEMA7A,SMAD7,SOX9,SPHK1,SPRED2,TRIB1,VEGFA,XDH
GO:BP	response to growth factor	GO:0070848	false	0.000003031315997761742	5.518368788498455	711	247	30	21031	BMP2,BMP6,CCL2,CHST11,CXCL8,FAM83G,FERMT1,FGF2,FOXC1,FSTL3,GDF6,HAS1,HAS2,MYC,MYOCD,NGF,NR4A1,PMEPA1,PPP2R5B,SHISA2,SINHCAF,SMAD7,SOX9,SPHK1,SPRED2,SPRY4,TGFB3,VEGFA,WNT2,XDH
GO:BP	regulation of phosphorus metabolic process	GO:0051174	false	0.0000030614352536213214	5.514074921037109	1133	247	39	21031	AREG,BAK1,BMP2,BMP6,C9ORF72,CEMIP,CLCF1,DUSP1,EREG,FGF2,FZD8,GPRC5A,HBEGF,IER3,IGF1,IL11,IL6,INHBA,KSR1,LIF,MFSD2A,MYOCD,NEDD9,NGF,NKX3-1,PDE4D,PLAUR,PPP1R14C,PPP2R5B,PRR5L,PTGS2,SEMA7A,SMAD7,SOX9,SPHK1,SPRED2,TRIB1,VEGFA,XDH
GO:BP	animal organ morphogenesis	GO:0009887	false	0.0000030874190243570767	5.510404424092136	1035	247	37	21031	ADPRHL1,AREG,BAK1,BMP2,BMP6,CCL2,CHRNA9,CHST11,COL27A1,CSRNP1,DIO3,EDNRA,EREG,FGF2,FOXC1,FOXC2,HAS2,IL6,INHBA,INSIG1,ITGA2,KIF26B,LIF,MFSD2A,MYC,NKX3-1,PHLDA2,PRDM1,RELT,SMAD7,SNAI1,SOX9,STC1,TACSTD2,TGFB3,VEGFA,WNT2
GO:BP	intracellular signal transduction	GO:0035556	false	0.000003972304978903643	5.400957415370442	2668	247	66	21031	ACKR3,BAK1,BCL2A1,BMP2,BMP6,C9ORF72,CCL2,CCL7,CXCL1,CXCL8,DACT1,DDX21,DUSP1,DUSP4,DUSP5,EDNRA,F2RL1,F3,FGF2,FOXO1,GADD45B,GDF6,GPAT3,GPR183,HBEGF,ICAM1,IER3,IGF1,IL11,IL6,INHBA,KSR1,LBH,LIF,LMCD1,MYC,NFATC2,NGF,NKX3-1,PDE10A,PDE4D,PLAUR,PLEK2,PLK3,PMEPA1,PRR5L,PTGS2,RASD2,RRS1,SEMA7A,SGK1,SHC4,SMAD7,SNAI1,SOCS2,SOX9,SPDL1,SPHK1,SPRED2,SPRY4,TGFB3,TRIB1,URB2,VEGFA,WWC1,XDH
GO:BP	cellular response to growth factor stimulus	GO:0071363	false	0.000004731352819986917	5.325014665128324	681	247	29	21031	BMP2,BMP6,CCL2,CHST11,CXCL8,FAM83G,FERMT1,FGF2,FOXC1,FSTL3,GDF6,HAS1,HAS2,MYOCD,NGF,NR4A1,PMEPA1,PPP2R5B,SHISA2,SINHCAF,SMAD7,SOX9,SPHK1,SPRED2,SPRY4,TGFB3,VEGFA,WNT2,XDH
GO:BP	muscle cell proliferation	GO:0033002	false	0.000007359133960436878	5.133173291414351	208	247	16	21031	BMP2,EREG,FGF2,FOXC1,FOXC2,HBEGF,IGF1,IL6,ITGA2,JARID2,MYOCD,PTGS2,RUNX1,TGFB3,TRIB1,WNT2
GO:BP	response to hypoxia	GO:0001666	false	0.000007443531358335887	5.128220977682004	303	247	19	21031	ANGPTL4,BMP2,DIO3,EDNRA,HK2,INHBA,ITGA2,KCNK3,LIF,MYC,MYOCD,NKX3-1,NR4A2,PLK3,PTGS2,STC1,SUV39H2,TGFB3,VEGFA
GO:BP	positive regulation of cell motility	GO:2000147	false	0.000007722337815752005	5.112251203967087	568	247	26	21031	ACKR3,BMP2,CCL7,CEMIP,CLDN4,CXCL8,F2RL1,F3,FERMT1,FGF2,FOXC2,HAS2,HBEGF,ICAM1,IGF1,IL1R1,IL6,ITGA2,LAMC2,NEDD9,PTGS2,SEMA7A,SNAI1,SOX9,SPHK1,VEGFA
GO:BP	epithelium development	GO:0060429	false	0.000008258634284715743	5.083091765228153	1225	247	40	21031	AREG,BMP2,BMP6,CLDN4,COL27A1,DACT1,DZIP1L,EDNRA,EREG,F2RL1,FERMT1,FGF2,FOXC1,FOXC2,GPR161,HBEGF,ICAM1,INHBA,ITGA2,IVL,KDM6B,KIF26B,LBH,LIF,MFSD2A,MYC,NKX3-1,PDE4D,PRDM1,RSPO3,SMAD7,SNAI1,SOX9,SPRED2,STC1,SULT1B1,TACSTD2,VEGFA,WNT2,XDH
GO:BP	negative regulation of developmental process	GO:0051093	false	0.000008360212389357666	5.077782689265005	928	247	34	21031	AREG,BMP2,EREG,FERMT1,FOXC1,FOXC2,FOXO1,FSTL3,IGF1,IL6,INHBA,INSIG1,JARID2,LBH,MYC,MYOCD,NFATC2,NKX3-1,PTHLH,RUNX1,SEMA7A,SINHCAF,SMAD7,SNAI1,SOCS2,SOX9,SPRED2,STATH,TACSTD2,TRIB1,UBASH3B,VEGFA,WWC1,XDH
GO:BP	positive regulation of cell communication	GO:0010647	false	0.000010466007953406357	4.980218939563946	1777	247	50	21031	ACKR3,ARC,BAK1,BMP2,BMP6,CCL2,CCL7,DACT1,DDX21,DOC2B,ESM1,F2RL1,F3,FABP5,FERMT1,FGF2,GADD45B,GDF6,GPR183,HBEGF,HOMER1,ICAM1,IGF1,IL11,IL1R1,IL6,INHBA,INHBB,ITGA2,KSR1,LIF,LMCD1,MYC,MYOCD,NGF,NKX3-1,PLAUR,PPP2R5B,PRR5L,PTGS2,RASD2,RSPO3,SEMA7A,SOX9,SPHK1,SPRED2,TGFB3,VEGFA,WWC1,XDH
GO:BP	positive regulation of signal transduction	GO:0009967	false	0.000011916470931464619	4.923852342072043	1561	247	46	21031	ACKR3,BAK1,BMP2,BMP6,CCL2,CCL7,DACT1,DDX21,ESM1,F2RL1,F3,FABP5,FERMT1,FGF2,GADD45B,GDF6,GPR183,HBEGF,HOMER1,ICAM1,IGF1,IL11,IL1R1,IL6,INHBA,INHBB,KSR1,LIF,LMCD1,MYC,MYOCD,NGF,NKX3-1,PLAUR,PPP2R5B,PRR5L,RASD2,RSPO3,SEMA7A,SOX9,SPHK1,SPRED2,TGFB3,VEGFA,WWC1,XDH
GO:BP	positive regulation of locomotion	GO:0040017	false	0.000013221576514712992	4.878716757345128	583	247	26	21031	ACKR3,BMP2,CCL7,CEMIP,CLDN4,CXCL8,F2RL1,F3,FERMT1,FGF2,FOXC2,HAS2,HBEGF,ICAM1,IGF1,IL1R1,IL6,ITGA2,LAMC2,NEDD9,PTGS2,SEMA7A,SNAI1,SOX9,SPHK1,VEGFA
GO:BP	regulation of immune system process	GO:0002682	false	0.000013341027293220774	4.874810727346053	1512	247	45	21031	C9ORF72,CCL2,CCL7,CD83,CHST2,CLCF1,CXCL6,CXCL8,DDX21,DUSP1,EREG,F2RL1,FSTL3,GPR183,ICAM1,IGF1,IL1R1,IL1RL1,IL1RL2,IL33,IL6,INHBA,ITGA2,JUNB,LIF,LRFN5,MYC,NCR3LG1,NEDD9,NFATC2,PDE4D,PNP,PRDM1,PVR,RHBDF2,RUNX1,SEMA7A,SLC7A5,SMAD7,SOX9,SPHK1,TGFB3,TRIB1,UBASH3B,VEGFA
GO:BP	ossification	GO:0001503	false	0.00001340358819384359	4.872778923711184	423	247	22	21031	AREG,BMP2,BMP6,DDX21,EGR2,FGF2,FOXC1,FOXC2,FSTL3,IGF1,IL6,JUNB,PTGS2,PTHLH,RUNX1,SEMA7A,SMAD7,SNAI1,SOX9,STATH,STC1,XYLT1
GO:BP	response to decreased oxygen levels	GO:0036293	false	0.000014797016040714376	4.8298258553962725	316	247	19	21031	ANGPTL4,BMP2,DIO3,EDNRA,HK2,INHBA,ITGA2,KCNK3,LIF,MYC,MYOCD,NKX3-1,NR4A2,PLK3,PTGS2,STC1,SUV39H2,TGFB3,VEGFA
GO:BP	glycosaminoglycan metabolic process	GO:0030203	true	0.00001550983800440222	4.8093927382380794	111	247	12	21031	CEMIP,CEMIP2,CHST11,CHST2,EDNRA,FGF2,FOXC1,HAS1,HAS2,HAS3,HS3ST2,XYLT1
GO:BP	positive regulation of protein metabolic process	GO:0051247	false	0.000015581975572133323	4.807377480830079	1253	247	40	21031	AREG,BAK1,BMP2,BMP6,CEMIP,CLCF1,CLDN4,DACT1,EREG,F3,FGF2,FOXO1,FZD8,HBEGF,IER3,IGF1,IL11,IL33,IL6,INHBA,ITGA2,LIF,MYC,NEDD9,NGF,NKX3-1,PLAUR,PLK3,PRR5L,PTGS2,RASD2,RNF128,SEMA7A,SMAD7,SOX7,SOX9,SPHK1,TRIB1,VEGFA,XDH
GO:BP	response to lipid	GO:0033993	false	0.000024268162396586178	4.614963107526189	920	247	33	21031	AREG,BMP6,CCL2,CLDN4,CXCL1,CXCL2,CXCL3,CXCL5,CXCL6,CXCL8,FOSB,FOXO1,IL1RN,IL6,INHBA,INHBB,INSIG1,ITGA2,LBH,NKX3-1,NR4A1,PMEPA1,PTGS2,SGK1,SLC7A5,SOCS2,SOX9,SSTR2,STC1,TGFB3,THBD,TRIB1,WNT2
GO:BP	renal system development	GO:0072001	false	0.00002706603433302367	4.567575371619611	328	247	19	21031	ADAMTS6,BMP2,BMP6,EDNRA,FGF2,FOXC1,FOXC2,GDF6,HAS2,KIF26B,LIF,MYC,MYOCD,NKX3-1,PRDM1,SMAD7,SOX9,TACSTD2,VEGFA
GO:BP	positive regulation of signaling	GO:0023056	false	0.000030074573288873083	4.521800525903411	1778	247	49	21031	ACKR3,ARC,BAK1,BMP2,BMP6,CCL2,CCL7,DACT1,DDX21,DOC2B,ESM1,F2RL1,F3,FABP5,FERMT1,FGF2,GADD45B,GDF6,GPR183,HBEGF,HOMER1,ICAM1,IGF1,IL11,IL1R1,IL6,INHBA,INHBB,KSR1,LIF,LMCD1,MYC,MYOCD,NGF,NKX3-1,PLAUR,PPP2R5B,PRR5L,PTGS2,RASD2,RSPO3,SEMA7A,SOX9,SPHK1,SPRED2,TGFB3,VEGFA,WWC1,XDH
GO:BP	embryo development	GO:0009790	false	0.000030526477038872575	4.51532331331878	1128	247	37	21031	BMP2,BYSL,CHRNA9,CHST11,COL27A1,CXCL8,DACT1,DUSP1,DUSP4,DUSP5,DZIP1L,EDNRA,ETS2,FGF2,FOXC1,FOXC2,GPR161,IGF1,IL1RN,INHBA,INSIG1,ITGA2,JUNB,KDM6B,LIF,NKX3-1,PHLDA2,PRDM1,RSPO3,SNAI1,SOX7,SOX9,TGFB3,TM4SF1,VEGFA,WNT2,XYLT1
GO:BP	aminoglycan metabolic process	GO:0006022	false	0.000037775780400022616	4.42278655491951	120	247	12	21031	CEMIP,CEMIP2,CHST11,CHST2,EDNRA,FGF2,FOXC1,HAS1,HAS2,HAS3,HS3ST2,XYLT1
GO:BP	phosphate-containing compound metabolic process	GO:0006796	false	0.00003852353012526407	4.414273922905847	2571	247	62	21031	AREG,BAK1,BMP2,BMP6,C9ORF72,CCL2,CEMIP,CLCF1,CTPS1,DGKE,DHODH,DUSP1,DUSP4,DUSP5,EREG,FABP5,FGF2,FZD8,GFPT2,GK,GPAT3,GPRC5A,HBEGF,HK2,IER3,IGF1,IL11,IL6,INHBA,KSR1,LIF,MFSD2A,MYOCD,NEDD9,NGF,NKX3-1,PDE10A,PDE4D,PLAUR,PLK3,PNP,PPAT,PPP1R14C,PPP2R5B,PRR5L,PTGS2,PTHLH,PTPRE,SEMA7A,SGK1,SLC19A2,SMAD7,SOCS2,SOX9,SPHK1,SPRED2,SULT1B1,TRIB1,UCK2,UPP1,VEGFA,XDH
GO:BP	cellular response to chemokine	GO:1990869	true	0.00004962828014132979	4.304270774935102	99	247	11	21031	ACKR3,CCL2,CCL7,CXCL1,CXCL2,CXCL3,CXCL5,CXCL6,CXCL8,DUSP1,FOXC1
GO:BP	response to chemokine	GO:1990868	false	0.00004962828014132979	4.304270774935102	99	247	11	21031	ACKR3,CCL2,CCL7,CXCL1,CXCL2,CXCL3,CXCL5,CXCL6,CXCL8,DUSP1,FOXC1
GO:BP	developmental growth	GO:0048589	false	0.00005063537515918207	4.295545967970369	667	247	27	21031	ADPRHL1,AREG,C9ORF72,CHST11,COL27A1,DIO3,EDNRA,EREG,FGF2,FOXC1,FOXC2,IGF1,JARID2,KIF26B,MFSD2A,NGF,PHLDA2,RAPH1,RUNX1,SEMA7A,SMAD7,SOCS2,SOX9,STC1,VEGFA,WNT2,WWC1
GO:BP	phosphorus metabolic process	GO:0006793	false	0.00005535794966302795	4.25682000356797	2596	247	62	21031	AREG,BAK1,BMP2,BMP6,C9ORF72,CCL2,CEMIP,CLCF1,CTPS1,DGKE,DHODH,DUSP1,DUSP4,DUSP5,EREG,FABP5,FGF2,FZD8,GFPT2,GK,GPAT3,GPRC5A,HBEGF,HK2,IER3,IGF1,IL11,IL6,INHBA,KSR1,LIF,MFSD2A,MYOCD,NEDD9,NGF,NKX3-1,PDE10A,PDE4D,PLAUR,PLK3,PNP,PPAT,PPP1R14C,PPP2R5B,PRR5L,PTGS2,PTHLH,PTPRE,SEMA7A,SGK1,SLC19A2,SMAD7,SOCS2,SOX9,SPHK1,SPRED2,SULT1B1,TRIB1,UCK2,UPP1,VEGFA,XDH
GO:BP	cytokine-mediated signaling pathway	GO:0019221	false	0.00005695830592792869	4.244442936103881	499	247	23	21031	ACKR3,CCL2,CCL7,CLCF1,CXCL1,CXCL2,CXCL3,CXCL5,CXCL6,CXCL8,EREG,F2RL1,F3,FOXC1,IL11,IL1R1,IL1RL1,IL1RL2,IL1RN,IL33,IL6,INHBA,SPHK1
GO:BP	positive regulation of MAPK cascade	GO:0043410	false	0.00006278829612281111	4.2021213021702115	461	247	22	21031	ACKR3,BMP2,CCL2,CCL7,F2RL1,FGF2,GADD45B,GDF6,GPR183,ICAM1,IGF1,IL11,IL6,INHBA,KSR1,LIF,SEMA7A,SPHK1,TGFB3,VEGFA,WWC1,XDH
GO:BP	regulation of transport	GO:0051049	false	0.00006513572558392544	4.186180744638557	1594	247	45	21031	ARC,BAK1,BMP2,BMP6,C9ORF72,CBARP,CCL2,CEMIP,DOC2B,EDNRA,F2RL1,FABP5,FERMT1,FOXO1,GEM,HK2,HOMER1,IER3,IGF1,IL11,IL6,INHBA,INHBB,INSIG1,ITGA2,KCNG1,LIF,NKX3-1,PDE4D,PLK3,PRR5L,PTGS2,RHBDF2,SGK1,SLC7A5,SPHK1,STAC2,STC1,SYT7,TGFB3,TRPC6,TSPAN13,UBASH3B,VEGFA,WWC1
GO:BP	chemotaxis	GO:0006935	false	0.00006779256379301763	4.168817941542603	463	247	22	21031	ACKR3,CCL2,CCL7,CXCL1,CXCL2,CXCL3,CXCL5,CXCL6,CXCL8,DUSP1,F2RL1,F3,FGF2,GPR183,HBEGF,IL6,ITGA2,NEDD9,NR4A1,PLAUR,SEMA7A,VEGFA
GO:BP	taxis	GO:0042330	false	0.00007316415743217987	4.135701624429151	465	247	22	21031	ACKR3,CCL2,CCL7,CXCL1,CXCL2,CXCL3,CXCL5,CXCL6,CXCL8,DUSP1,F2RL1,F3,FGF2,GPR183,HBEGF,IL6,ITGA2,NEDD9,NR4A1,PLAUR,SEMA7A,VEGFA
GO:BP	regulation of primary metabolic process	GO:0080090	false	0.00007984857481787746	4.097732830987679	5591	247	105	21031	ANGPTL4,AREG,BAK1,BMP2,BMP6,BNC1,C9ORF72,CAVIN4,CEMIP,CLCF1,CLDN4,CREB5,CSRNP1,CXCL8,DACT1,DDX21,DUSP1,EGR2,ENC1,EREG,ETS2,ETV3,F2RL1,F3,FABP5,FGF2,FOSB,FOXC1,FOXC2,FOXO1,FSTL3,FZD8,GDF6,GLIS3,GPRC5A,GTF2H2,HAS2,HAS3,HBEGF,HES4,IER3,IGF1,IL11,IL33,IL6,INHBA,INHBB,INSIG1,ITGA2,JARID2,JUNB,KDM6B,KDM7A,KSR1,LBH,LIF,LMCD1,MFSD2A,MYC,MYOCD,NEDD9,NFATC2,NFKBIE,NGF,NKX3-1,NR4A1,NR4A2,PDE4D,PHLDA2,PINX1,…
GO:BP	ERK1 and ERK2 cascade	GO:0070371	false	0.00008137555373756978	4.0895060431628885	315	247	18	21031	ACKR3,BMP2,CCL2,CCL7,DUSP4,DUSP5,F2RL1,FGF2,GPR183,ICAM1,IGF1,INHBA,LIF,MYC,SEMA7A,SOX9,SPRED2,VEGFA
GO:BP	response to oxygen-containing compound	GO:1901700	false	0.00008193948388974964	4.086506775854438	1663	247	46	21031	AREG,BAK1,BMP6,CCL2,CCL7,CLDN4,CXCL1,CXCL2,CXCL3,CXCL5,CXCL6,CXCL8,EDNRA,EGR2,EREG,FOSB,FOXC2,FOXO1,GRB14,HOMER1,ICAM1,IGF1,IL6,INHBA,INHBB,INSIG1,ITGA2,KDM6B,NKX3-1,NR4A1,NR4A2,PDE4D,PLK3,PTGS2,PTPRE,SGK1,SLC7A5,SOCS2,SOX9,SPHK1,SSTR2,STC1,TGFB3,THBD,TRIB1,WNT2
GO:BP	regulation of protein modification process	GO:0031399	false	0.00009044098046474324	4.043634738143135	1229	247	38	21031	AREG,BAK1,BMP2,BMP6,C9ORF72,CEMIP,CLCF1,DUSP1,EREG,FGF2,FZD8,GPRC5A,HBEGF,IGF1,IL11,IL6,INHBA,KSR1,LIF,MYOCD,NEDD9,NGF,NKX3-1,PDE4D,PINX1,PLAUR,PPP2R5B,PRR5L,PTGS2,RASD2,SEMA7A,SMAD7,SOX9,SPHK1,SPRED2,TRIB1,VEGFA,XDH
GO:BP	kidney development	GO:0001822	false	0.00009399252812546743	4.026906668983864	318	247	18	21031	ADAMTS6,BMP2,BMP6,EDNRA,FGF2,FOXC1,FOXC2,GDF6,HAS2,KIF26B,LIF,MYC,NKX3-1,PRDM1,SMAD7,SOX9,TACSTD2,VEGFA
GO:BP	negative regulation of nitrogen compound metabolic process	GO:0051172	false	0.00009673734843264619	4.0144058207810565	2202	247	55	21031	BAK1,BMP2,BMP6,C9ORF72,DACT1,DDX21,DUSP1,ENC1,EREG,ETS2,ETV3,FOSB,FOXC1,FOXC2,FOXO1,GLIS3,GPRC5A,HBEGF,IER3,IGF1,IL33,IL6,INHBB,JARID2,LBH,LMCD1,MYC,MYOCD,NFATC2,NKX3-1,NR4A2,PDE4D,PINX1,PKP1,PLAUR,PLK3,PRDM1,PRR5L,RUNX1,SINHCAF,SMAD7,SNAI1,SOX7,SOX9,SPHK1,SPRED2,SRSF7,SUV39H2,TAGLN3,TFPI2,TRIB1,VEGFA,WWC1,XDH,ZBTB21
GO:BP	inflammatory response	GO:0006954	true	0.00009849771013540721	4.006573865818293	829	247	30	21031	BMP2,BMP6,CCL2,CCL7,CHST2,CXCL1,CXCL2,CXCL3,CXCL5,CXCL6,CXCL8,F2RL1,F3,IER3,IGF1,IL1R1,IL1RL1,IL1RL2,IL1RN,IL33,IL6,KDM6B,LRFN5,NR4A1,PNMA1,PTGS2,RHBDF2,SEMA7A,SLC18A2,SPHK1
GO:BP	cellular response to interleukin-1	GO:0071347	false	0.0001018284022303363	3.9921310706092408	106	247	11	21031	CCL2,CCL7,CXCL8,HAS2,IL1R1,IL1RL2,IL1RN,IL6,INHBB,NKX3-1,SOX9
GO:BP	cell chemotaxis	GO:0060326	false	0.00010337531918500985	3.9855831364955083	320	247	18	21031	ACKR3,CCL2,CCL7,CXCL1,CXCL2,CXCL3,CXCL5,CXCL6,CXCL8,DUSP1,F2RL1,FGF2,GPR183,HBEGF,IL6,NEDD9,NR4A1,VEGFA
GO:BP	negative regulation of apoptotic process	GO:0043066	false	0.00010858776267555897	3.964219114912291	881	247	31	21031	ACKR3,ANGPTL4,BAK1,BCL2A1,CCL2,CHST11,CLCF1,FOXC1,FOXC2,FOXO1,ICAM1,IER3,IGF1,IL6,ITPRIP,LYPD3,MYC,MYOCD,NGF,NR4A2,PLAUR,PLK3,PTGS2,SERPINB2,SLC7A5,SNAI1,SOCS2,SOX9,SPHK1,TGFB3,VEGFA
GO:BP	positive regulation of intracellular signal transduction	GO:1902533	false	0.00011620905180619646	3.9347600423727536	1033	247	34	21031	ACKR3,BMP2,BMP6,CCL2,CCL7,DDX21,F2RL1,F3,FGF2,GADD45B,GDF6,GPR183,HBEGF,ICAM1,IGF1,IL11,IL6,INHBA,KSR1,LIF,LMCD1,MYC,NGF,NKX3-1,PRR5L,RASD2,SEMA7A,SOX9,SPHK1,SPRED2,TGFB3,VEGFA,WWC1,XDH
GO:BP	immune system process	GO:0002376	false	0.00011665095647873438	3.933111695860941	2776	247	64	21031	ACKR3,BAK1,BMP6,C9ORF72,CCL2,CCL7,CD83,CHST2,CLCF1,CTPS1,CXCL1,CXCL2,CXCL3,CXCL5,CXCL6,CXCL8,DDX21,DUSP1,EREG,F2RL1,FSTL3,FZD8,GEM,GPR183,ICAM1,IGF1,IL11,IL1R1,IL1RL1,IL1RL2,IL1RN,IL33,IL6,INHBA,ISG20,ITGA2,JARID2,JUNB,KDM6B,LIF,LRFN5,MYC,NCR3LG1,NEDD9,NFATC2,PDE4D,PNMA1,PNP,PRDM1,PRG4,PVR,RHBDF2,RUNX1,SEMA7A,SH2D2A,SLC18A2,SLC7A5,SMAD7,SOX9,SPHK1,TGFB3,TRIB1,UBASH3B,VEGFA
GO:BP	positive regulation of gene expression	GO:0010628	false	0.00011858626195838988	3.9259656204257762	1189	247	37	21031	BMP2,BMP6,CD83,CLCF1,CXCL8,DDX21,EREG,F2RL1,F3,FERMT1,FGF2,FOXC1,IGF1,IL1R1,IL1RL1,IL1RL2,IL33,IL6,INHBA,ITGA2,LIF,MYC,MYOCD,NFATC2,NGF,NKX3-1,PDE4D,PKP1,PNP,PRDM1,PTGS2,RUNX1,SEMA7A,SLC7A5,SOX9,SPHK1,VEGFA
GO:BP	intracellular signaling cassette	GO:0141124	false	0.0001262393113410464	3.8988053832854725	1861	247	49	21031	ACKR3,BMP2,BMP6,CCL2,CCL7,CXCL8,DACT1,DDX21,DUSP1,DUSP4,DUSP5,EDNRA,F2RL1,FGF2,FOXO1,GADD45B,GDF6,GPR183,HBEGF,ICAM1,IGF1,IL11,IL6,INHBA,KSR1,LBH,LIF,LMCD1,MYC,NFATC2,NGF,NKX3-1,PDE10A,PDE4D,PLK3,PMEPA1,PRR5L,RASD2,SEMA7A,SMAD7,SOX9,SPHK1,SPRED2,SPRY4,TGFB3,TRIB1,VEGFA,WWC1,XDH
GO:BP	regulation of protein metabolic process	GO:0051246	false	0.0001335342358684273	3.874407374429955	2102	247	53	21031	AREG,BAK1,BMP2,BMP6,C9ORF72,CEMIP,CLCF1,CLDN4,DACT1,DUSP1,ENC1,EREG,F3,FGF2,FOXO1,FZD8,GPRC5A,HBEGF,IER3,IGF1,IL11,IL33,IL6,INHBA,INHBB,ITGA2,KSR1,LIF,MYC,MYOCD,NEDD9,NGF,NKX3-1,PDE4D,PINX1,PLAUR,PLK3,PPP2R5B,PRR5L,PTGS2,RASD2,RNF128,RUNX1,SEMA7A,SMAD7,SOX7,SOX9,SPHK1,SPRED2,TFPI2,TRIB1,VEGFA,XDH
GO:BP	growth	GO:0040007	false	0.00013535538743426109	3.8685244536991092	939	247	32	21031	ADPRHL1,AREG,C9ORF72,CHST11,COL27A1,DIO3,EDNRA,EREG,FGF2,FOXC1,FOXC2,HBEGF,IGF1,INHBA,JARID2,KIF26B,MFSD2A,MYOCD,NGF,PHLDA2,RAPH1,RUNX1,SEMA7A,SGK1,SMAD7,SOCS2,SOX9,SPHK1,STC1,VEGFA,WNT2,WWC1
GO:BP	phosphorylation	GO:0016310	false	0.00013880077646705085	3.857608104382516	1579	247	44	21031	AREG,BAK1,BMP2,BMP6,C9ORF72,CCL2,CEMIP,CLCF1,DGKE,DUSP1,EREG,FGF2,FZD8,GK,GPRC5A,HBEGF,HK2,IGF1,IL11,IL6,INHBA,KSR1,LIF,MYOCD,NEDD9,NGF,NKX3-1,PDE4D,PLAUR,PLK3,PPP1R14C,PPP2R5B,PRR5L,PTGS2,SEMA7A,SGK1,SMAD7,SOX9,SPHK1,SPRED2,TRIB1,UCK2,VEGFA,XDH
GO:BP	positive regulation of DNA-templated transcription	GO:0045893	false	0.00016585792093717222	3.7802637828893833	1703	247	46	21031	BMP2,BMP6,BNC1,CAVIN4,CREB5,CSRNP1,DDX21,EGR2,ETS2,F2RL1,FGF2,FOSB,FOXC1,FOXC2,FOXO1,FSTL3,GDF6,GLIS3,HAS3,IGF1,IL11,IL33,IL6,INHBA,JUNB,KDM6B,KDM7A,LBH,LIF,MYC,MYOCD,NFATC2,NKX3-1,NR4A1,NR4A2,PPP2R5B,RUNX1,SNAI1,SOX7,SOX9,TAF4B,TET3,TGFB3,VEGFA,WNT2,WWC1
GO:BP	positive regulation of RNA biosynthetic process	GO:1902680	false	0.0001746748901321731	3.7577695212381017	1706	247	46	21031	BMP2,BMP6,BNC1,CAVIN4,CREB5,CSRNP1,DDX21,EGR2,ETS2,F2RL1,FGF2,FOSB,FOXC1,FOXC2,FOXO1,FSTL3,GDF6,GLIS3,HAS3,IGF1,IL11,IL33,IL6,INHBA,JUNB,KDM6B,KDM7A,LBH,LIF,MYC,MYOCD,NFATC2,NKX3-1,NR4A1,NR4A2,PPP2R5B,RUNX1,SNAI1,SOX7,SOX9,TAF4B,TET3,TGFB3,VEGFA,WNT2,WWC1
GO:BP	positive regulation of cell development	GO:0010720	false	0.0001912336756042276	3.7184356275343053	450	247	21	21031	BMP2,BNC1,CD83,CLCF1,EGR2,FGF2,IL1RL2,IL33,IL6,LIF,NEDD9,NGF,PNP,RUNX1,SEMA7A,SLC7A5,SMAD7,TRIB1,VEGFA,WNT2,ZNF365
GO:BP	skeletal system development	GO:0001501	false	0.00020147357597725274	3.695781905154553	535	247	23	21031	BMP2,BMP6,CHST11,COL27A1,CSRNP1,EDNRA,ETS2,FGF2,FOXC1,FOXC2,GDF6,HAS2,IGF1,INSIG1,NFATC2,PTHLH,RUNX1,SMAD7,SNAI1,SOX9,STC1,TGFB3,XYLT1
GO:BP	cell development	GO:0048468	false	0.000207113913407986	3.683790725281596	2819	247	64	21031	ADPRHL1,ARC,AREG,BAK1,BMP2,BMP6,BNC1,C9ORF72,CD83,CHST11,CLCF1,COL27A1,DIO3,DNER,EDNRA,EGR2,ENC1,EREG,F2RL1,FGF2,FOXC1,FOXC2,FSTL3,FZD8,GPATCH4,GPR183,HOMER1,ICAM1,IGF1,IL11,IL1RL1,IL1RL2,IL33,IL6,INHBA,INHBB,JUNB,LIF,MFSD2A,MYC,NEDD9,NFATC2,NGF,NR4A2,PDE4D,PNP,PPP2R5B,PRDM1,PTHLH,RAPH1,RRS1,RUNX1,SEMA7A,SGK1,SLC7A5,SMAD7,SOX9,STC1,TAF4B,TRIB1,UBASH3B,VEGFA,WNT2,ZNF365
GO:BP	negative regulation of programmed cell death	GO:0043069	false	0.00020784301317957175	3.682264570092375	907	247	31	21031	ACKR3,ANGPTL4,BAK1,BCL2A1,CCL2,CHST11,CLCF1,FOXC1,FOXC2,FOXO1,ICAM1,IER3,IGF1,IL6,ITPRIP,LYPD3,MYC,MYOCD,NGF,NR4A2,PLAUR,PLK3,PTGS2,SERPINB2,SLC7A5,SNAI1,SOCS2,SOX9,SPHK1,TGFB3,VEGFA
GO:BP	chemokine-mediated signaling pathway	GO:0070098	false	0.00021780443997278796	3.661933271338611	90	247	10	21031	ACKR3,CCL2,CCL7,CXCL1,CXCL2,CXCL3,CXCL5,CXCL6,CXCL8,FOXC1
GO:BP	angiogenesis	GO:0001525	false	0.000222695701067974	3.6522881665334395	538	247	23	21031	ACKR3,ANGPTL4,CCL2,CEMIP2,COL27A1,CXCL8,EDNRA,EREG,ESM1,F3,FGF2,FOXC1,FOXC2,FZD8,HK2,IL6,NR4A1,PTGS2,RSPO3,RUNX1,SH2D2A,SPHK1,VEGFA
GO:BP	leukocyte differentiation	GO:0002521	false	0.00023047806029642188	3.6373704097350426	627	247	25	21031	BAK1,BMP2,CD83,CLCF1,F2RL1,FSTL3,FZD8,GPR183,IL11,IL1RL1,IL1RL2,IL33,IL6,INHBA,JUNB,LIF,MYC,NEDD9,PNP,PRDM1,RUNX1,SMAD7,TRIB1,UBASH3B,VEGFA
GO:BP	regulation of localization	GO:0032879	false	0.0002345360618300754	3.629790371500244	2018	247	51	21031	ABHD17C,ARC,BAK1,BMP2,BMP6,BYSL,C9ORF72,CBARP,CCL2,CEMIP,DOC2B,DZIP1L,EDNRA,F2RL1,FABP5,FERMT1,FGF2,FOXO1,GEM,HK2,HOMER1,IER3,IGF1,IL11,IL6,INHBA,INHBB,INSIG1,ITGA2,KCNG1,LIF,NEDD9,NKX3-1,PDE4D,PINX1,PLK3,PRR5L,PTGS2,RHBDF2,SGK1,SLC7A5,SPHK1,STAC2,STC1,SYT7,TGFB3,TRPC6,TSPAN13,UBASH3B,VEGFA,WWC1
GO:BP	mucopolysaccharide metabolic process	GO:1903510	false	0.00024219563698878229	3.6158336846808417	91	247	10	21031	CEMIP,CEMIP2,CHST11,CHST2,EDNRA,FGF2,HAS1,HAS2,HAS3,XYLT1
GO:BP	regulation of programmed cell death	GO:0043067	false	0.0002848982122649297	3.5453102759479997	1506	247	42	21031	ACKR3,ANGPTL4,BAK1,BCL2A1,BMP2,CCL2,CHST11,CLCF1,F2RL1,FGF2,FOXC1,FOXC2,FOXO1,GADD45B,ICAM1,IER3,IGF1,IL6,INHBA,INHBB,ITPRIP,LYPD3,MYC,MYOCD,NGF,NKX3-1,NR4A1,NR4A2,PHLDA2,PLAUR,PLK3,PNMA1,PTGS2,SERPINB2,SGK1,SLC7A5,SNAI1,SOCS2,SOX9,SPHK1,TGFB3,VEGFA
GO:BP	response to abiotic stimulus	GO:0009628	false	0.0003039923487656435	3.517137347084265	1128	247	35	21031	ANGPTL4,BAK1,BMP2,BMP6,CCL7,CHRNA9,DIO3,EDNRA,FGF2,FOSB,FOXO1,GTF2H2,HK2,IGF1,IL33,INHBA,ITGA2,IVL,KCNK3,LIF,LRRC8C,MYC,MYOCD,NKX3-1,NR4A1,NR4A2,PLK3,PTGS2,SLC7A5,SOX9,STC1,SUV39H2,TGFB3,THBD,VEGFA
GO:BP	regulation of cell adhesion	GO:0030155	false	0.0003206004244544973	3.4940359070033216	778	247	28	21031	BMP2,BMP6,CCL2,CD83,CHST2,CXCL8,DUSP1,FERMT1,FOXC2,FSTL3,HAS2,IGF1,IL1RL2,IL1RN,IL6,ITGA2,KIF26B,LIF,NEDD9,PLAUR,PNP,RUNX1,SMAD7,SOX9,SPRY4,TACSTD2,UBASH3B,VEGFA
GO:BP	protein phosphorylation	GO:0006468	false	0.00032298516476448556	3.490817425064826	1346	247	39	21031	AREG,BAK1,BMP2,BMP6,C9ORF72,CCL2,CEMIP,CLCF1,DUSP1,EREG,FGF2,FZD8,GPRC5A,HBEGF,IGF1,IL11,IL6,INHBA,KSR1,LIF,MYOCD,NEDD9,NGF,NKX3-1,PDE4D,PLAUR,PLK3,PPP2R5B,PRR5L,PTGS2,SEMA7A,SGK1,SMAD7,SOX9,SPHK1,SPRED2,TRIB1,VEGFA,XDH
GO:BP	myeloid leukocyte differentiation	GO:0002573	false	0.00032299873528752473	3.4907991781603043	238	247	15	21031	BMP2,F2RL1,FSTL3,GPR183,IL1RL1,IL33,INHBA,JUNB,LIF,MYC,NEDD9,RUNX1,TRIB1,UBASH3B,VEGFA
GO:BP	programmed cell death	GO:0012501	false	0.00035111142832016306	3.4545550344605704	1984	247	50	21031	ACKR3,ANGPTL4,BAK1,BCL2A1,BMP2,CCL2,CHST11,CLCF1,CSRNP1,DIO3,EDNRA,F2RL1,FGF2,FOXC1,FOXC2,FOXO1,GADD45B,GDF6,HK2,ICAM1,IER3,IGF1,IL33,IL6,INHBA,INHBB,ITPRIP,LYPD3,MYC,MYOCD,NGF,NKX3-1,NR4A1,NR4A2,PHLDA2,PLAUR,PLK3,PNMA1,PTGS2,RELT,SERPINB2,SGK1,SHC4,SLC7A5,SNAI1,SOCS2,SOX9,SPHK1,TGFB3,VEGFA
GO:BP	cell death	GO:0008219	false	0.00037349668326208197	3.427713250468051	1988	247	50	21031	ACKR3,ANGPTL4,BAK1,BCL2A1,BMP2,CCL2,CHST11,CLCF1,CSRNP1,DIO3,EDNRA,F2RL1,FGF2,FOXC1,FOXC2,FOXO1,GADD45B,GDF6,HK2,ICAM1,IER3,IGF1,IL33,IL6,INHBA,INHBB,ITPRIP,LYPD3,MYC,MYOCD,NGF,NKX3-1,NR4A1,NR4A2,PHLDA2,PLAUR,PLK3,PNMA1,PTGS2,RELT,SERPINB2,SGK1,SHC4,SLC7A5,SNAI1,SOCS2,SOX9,SPHK1,TGFB3,VEGFA
GO:BP	carbohydrate derivative metabolic process	GO:1901135	false	0.0004226952635939522	3.373972618521904	1091	247	34	21031	B3GNT5,BMP2,CEMIP,CEMIP2,CHST11,CHST2,CTPS1,DHODH,EDNRA,FGF2,FOXC1,GFPT2,GK,GPAT3,HAS1,HAS2,HAS3,HBEGF,HK2,HS3ST2,IER3,IGF1,IL33,PDE10A,PDE4D,PNP,PPAT,PTHLH,SULT1B1,TET3,UCK2,UPP1,XDH,XYLT1
GO:BP	positive regulation of protein phosphorylation	GO:0001934	false	0.000433734005846501	3.3627765267271275	603	247	24	21031	AREG,BMP2,BMP6,CEMIP,CLCF1,EREG,FGF2,FZD8,HBEGF,IGF1,IL11,IL6,INHBA,LIF,NEDD9,NGF,NKX3-1,PLAUR,PRR5L,PTGS2,SEMA7A,SOX9,SPHK1,VEGFA
GO:BP	positive regulation of transcription by RNA polymerase II	GO:0045944	false	0.0004414876305272126	3.355081459853186	1253	247	37	21031	BMP2,BMP6,CAVIN4,CSRNP1,DDX21,EGR2,ETS2,F2RL1,FGF2,FOSB,FOXC1,FOXC2,FOXO1,FSTL3,GLIS3,IGF1,IL11,IL33,IL6,INHBA,JUNB,KDM6B,LIF,MYC,MYOCD,NFATC2,NKX3-1,NR4A1,NR4A2,PPP2R5B,RUNX1,SOX9,TAF4B,TET3,TGFB3,VEGFA,WNT2
GO:BP	cell-cell signaling	GO:0007267	false	0.00044992306451722736	3.3468617429184326	1704	247	45	21031	ARC,AREG,BMP2,BMP6,CCL2,CCL7,CHRNA9,CXCL5,CXCL6,DACT1,DGKE,DOC2B,EDNRA,EGR2,EREG,F2RL1,FABP5,FERMT1,FGF2,FOXO1,FZD8,HOMER1,IL11,IL1RN,IL6,INHBA,INHBB,KCNK3,LIF,LRRC4,NGF,NKX3-1,NR4A1,NR4A2,PTGS2,PTHLH,RASD2,RSPO3,SHISA2,SLC18A2,SNAI1,SOX7,SOX9,SYT7,WNT2
GO:BP	nephron epithelium development	GO:0072009	false	0.0004737632350004832	3.324438644448904	123	247	11	21031	BMP2,EDNRA,FGF2,FOXC1,FOXC2,KIF26B,LIF,MYC,SOX9,TACSTD2,VEGFA
GO:BP	leukocyte migration	GO:0050900	false	0.0005246133743924619	3.280160641784543	396	247	19	21031	CCL2,CCL7,CHST2,CXCL1,CXCL2,CXCL3,CXCL5,CXCL6,CXCL8,DUSP1,F2RL1,GPR183,ICAM1,IL1R1,IL33,IL6,ITGA2,NEDD9,VEGFA
GO:BP	female pregnancy	GO:0007565	false	0.0005284426760250283	3.277002116845218	182	247	13	21031	CLDN4,FOSB,ITGA2,JUNB,LIF,PRDM1,PTGS2,PTHLH,SLC19A1,STC1,TGFB3,THBD,VEGFA
GO:BP	regulation of cell development	GO:0060284	false	0.0005644946959152505	3.2483401344220257	849	247	29	21031	BMP2,BNC1,CD83,CLCF1,EGR2,FGF2,FSTL3,IGF1,IL1RL2,IL33,IL6,INHBA,JUNB,LIF,MYC,NEDD9,NGF,PNP,PRDM1,PTHLH,RUNX1,SEMA7A,SLC7A5,SMAD7,TRIB1,UBASH3B,VEGFA,WNT2,ZNF365
GO:BP	kidney epithelium development	GO:0072073	false	0.0006032606986527044	3.219494967264793	154	247	12	21031	BMP2,EDNRA,FGF2,FOXC1,FOXC2,KIF26B,LIF,MYC,SMAD7,SOX9,TACSTD2,VEGFA
GO:BP	ureteric bud development	GO:0001657	false	0.0006534247101053167	3.184804446139321	101	247	10	21031	BMP2,FGF2,FOXC1,FOXC2,KIF26B,MYC,SMAD7,SOX9,TACSTD2,VEGFA
GO:BP	formation of primary germ layer	GO:0001704	false	0.000710525961272833	3.148420049148825	128	247	11	21031	DUSP1,DUSP4,DUSP5,ETS2,FOXC1,FOXC2,INHBA,ITGA2,KDM6B,SNAI1,SOX7
GO:BP	mesonephric tubule development	GO:0072164	false	0.0007170573109294092	3.144446131883515	102	247	10	21031	BMP2,FGF2,FOXC1,FOXC2,KIF26B,MYC,SMAD7,SOX9,TACSTD2,VEGFA
GO:BP	artery development	GO:0060840	false	0.0007170573109294092	3.144446131883515	102	247	10	21031	ADAMTS6,EDNRA,EGR2,FOXC1,FOXC2,MYOCD,NKX3-1,PRDM1,SMAD7,VEGFA
GO:BP	mesonephric epithelium development	GO:0072163	false	0.0007170573109294092	3.144446131883515	102	247	10	21031	BMP2,FGF2,FOXC1,FOXC2,KIF26B,MYC,SMAD7,SOX9,TACSTD2,VEGFA
GO:BP	positive regulation of RNA metabolic process	GO:0051254	false	0.0007324639374478417	3.1352137527526236	1852	247	47	21031	BMP2,BMP6,BNC1,CAVIN4,CREB5,CSRNP1,DDX21,EGR2,ETS2,F2RL1,FGF2,FOSB,FOXC1,FOXC2,FOXO1,FSTL3,GDF6,GLIS3,HAS3,IGF1,IL11,IL33,IL6,INHBA,JUNB,KDM6B,KDM7A,LBH,LIF,MYC,MYOCD,NFATC2,NKX3-1,NR4A1,NR4A2,PPP2R5B,PRR5L,RUNX1,SNAI1,SOX7,SOX9,TAF4B,TET3,TGFB3,VEGFA,WNT2,WWC1
GO:BP	apoptotic process	GO:0006915	false	0.0007464436035258945	3.12700299919513	1913	247	48	21031	ACKR3,ANGPTL4,BAK1,BCL2A1,BMP2,CCL2,CHST11,CLCF1,CSRNP1,DIO3,EDNRA,FOXC1,FOXC2,FOXO1,GADD45B,GDF6,HK2,ICAM1,IER3,IGF1,IL33,IL6,INHBA,INHBB,ITPRIP,LYPD3,MYC,MYOCD,NGF,NKX3-1,NR4A1,NR4A2,PHLDA2,PLAUR,PLK3,PNMA1,PTGS2,RELT,SERPINB2,SGK1,SHC4,SLC7A5,SNAI1,SOCS2,SOX9,SPHK1,TGFB3,VEGFA
GO:BP	regulation of cellular metabolic process	GO:0031323	false	0.0007551297050984278	3.121978445231134	6673	247	116	21031	AREG,BAK1,BMP2,BMP6,BNC1,C9ORF72,CAVIN4,CCL2,CD83,CEMIP,CLCF1,CREB5,CSRNP1,CXCL6,CXCL8,DACT1,DDX21,DUSP1,EGR2,ENC1,EREG,ETS2,ETV3,F2RL1,F3,FABP5,FERMT1,FGF2,FOSB,FOXC1,FOXC2,FOXO1,FSTL3,FZD8,GDF6,GLIS3,GPRC5A,GTF2H2,HAS2,HAS3,HBEGF,HES4,HK2,HSPB8,IER3,IGF1,IL11,IL1R1,IL1RL1,IL1RL2,IL33,IL6,INHBA,INHBB,INSIG1,ITGA2,JARID2,JUNB,KDM6B,KDM7A,KSR1,LBH,LIF,LMCD1,MFSD2A,MYC,MYOCD,NEDD9,NFATC2,NFKBIE,NGF…
GO:BP	regulation of wound healing	GO:0061041	false	0.0008312592104859874	3.0802635296093452	130	247	11	21031	CLDN4,F2RL1,F3,FERMT1,FGF2,FOXC2,HBEGF,PLAUR,SERPINB2,THBD,UBASH3B
GO:BP	cellular response to oxygen-containing compound	GO:1901701	false	0.000866423601130968	3.0622697261641956	1179	247	35	21031	BMP6,CCL2,CCL7,CXCL1,CXCL2,CXCL3,CXCL5,CXCL6,CXCL8,EDNRA,FOXC2,FOXO1,GRB14,ICAM1,IGF1,IL6,INHBA,INHBB,INSIG1,ITGA2,KDM6B,NR4A1,NR4A2,PDE4D,PTGS2,PTPRE,SGK1,SLC7A5,SOCS2,SOX9,SPHK1,SSTR2,STC1,TRIB1,WNT2
GO:BP	regulation of p38MAPK cascade	GO:1900744	false	0.0009434055906800272	3.0253015544266626	41	247	7	21031	BMP2,DUSP1,GADD45B,GDF6,SPHK1,VEGFA,XDH
GO:BP	positive regulation of phosphorylation	GO:0042327	false	0.0009564882119083938	3.019320377999136	630	247	24	21031	AREG,BMP2,BMP6,CEMIP,CLCF1,EREG,FGF2,FZD8,HBEGF,IGF1,IL11,IL6,INHBA,LIF,NEDD9,NGF,NKX3-1,PLAUR,PRR5L,PTGS2,SEMA7A,SOX9,SPHK1,VEGFA
GO:BP	response to interleukin-1	GO:0070555	false	0.0009697689951227921	3.013331705003267	132	247	11	21031	CCL2,CCL7,CXCL8,HAS2,IL1R1,IL1RL2,IL1RN,IL6,INHBB,NKX3-1,SOX9
GO:BP	regulation of apoptotic process	GO:0042981	false	0.0009909427136917648	3.003951451313586	1463	247	40	21031	ACKR3,ANGPTL4,BAK1,BCL2A1,BMP2,CCL2,CHST11,CLCF1,FOXC1,FOXC2,FOXO1,GADD45B,ICAM1,IER3,IGF1,IL6,INHBA,INHBB,ITPRIP,LYPD3,MYC,MYOCD,NGF,NKX3-1,NR4A1,NR4A2,PHLDA2,PLAUR,PLK3,PNMA1,PTGS2,SERPINB2,SGK1,SLC7A5,SNAI1,SOCS2,SOX9,SPHK1,TGFB3,VEGFA
GO:BP	regulation of system process	GO:0044057	false	0.0010281867553433156	2.9879279948264643	542	247	22	21031	BMP6,EDNRA,EGR2,F2RL1,FABP5,FOXO1,HBEGF,IGF1,INHBA,INHBB,ITGA2,JARID2,LMCD1,MYOCD,NKX3-1,NR4A1,PDE4D,PTGS2,SGK1,SMAD7,SPHK1,STC1
GO:BP	mesonephros development	GO:0001823	false	0.0010292014603988675	2.987499606213421	106	247	10	21031	BMP2,FGF2,FOXC1,FOXC2,KIF26B,MYC,SMAD7,SOX9,TACSTD2,VEGFA
GO:BP	negative regulation of cell differentiation	GO:0045596	false	0.001079099543327354	2.9669384912542944	681	247	25	21031	AREG,BMP2,EREG,FOXO1,FSTL3,IGF1,IL6,INHBA,INSIG1,LBH,MYC,MYOCD,NFATC2,PTHLH,RUNX1,SEMA7A,SINHCAF,SMAD7,SNAI1,SOX9,SPRED2,TRIB1,UBASH3B,VEGFA,XDH
GO:BP	endothelium development	GO:0003158	false	0.001128271972326654	2.9475862001368185	134	247	11	21031	BMP6,COL27A1,EDNRA,F2RL1,FOXC2,ICAM1,KDM6B,PDE4D,STC1,VEGFA,XDH
GO:BP	organ growth	GO:0035265	false	0.0012697815370559442	2.8962709919671457	165	247	12	21031	ADPRHL1,COL27A1,FGF2,FOXC1,FOXC2,IGF1,JARID2,RUNX1,SOX9,STC1,WNT2,WWC1
GO:BP	muscle tissue development	GO:0060537	false	0.001281951581284594	2.8921283776081728	420	247	19	21031	ADPRHL1,BMP2,DNER,EDNRA,EGR2,FGF2,FOXC1,FOXC2,HOMER1,IGF1,JARID2,KDM6B,MYOCD,NR4A1,RUNX1,SMAD7,SOX9,VEGFA,WNT2
GO:BP	cardiac muscle tissue development	GO:0048738	false	0.001284903323115218	2.8911295476767207	230	247	14	21031	ADPRHL1,BMP2,EDNRA,FGF2,FOXC1,FOXC2,IGF1,JARID2,KDM6B,MYOCD,RUNX1,SMAD7,VEGFA,WNT2
GO:BP	regulation of nitrogen compound metabolic process	GO:0051171	false	0.0013356557386466326	2.8743054655673825	5440	247	99	21031	AREG,BAK1,BMP2,BMP6,BNC1,C9ORF72,CAVIN4,CEMIP,CLCF1,CLDN4,CREB5,CSRNP1,CXCL8,DACT1,DDX21,DUSP1,EGR2,ENC1,EREG,ETS2,ETV3,F2RL1,F3,FGF2,FOSB,FOXC1,FOXC2,FOXO1,FSTL3,FZD8,GDF6,GLIS3,GPRC5A,GTF2H2,HAS2,HAS3,HBEGF,HES4,IER3,IGF1,IL11,IL33,IL6,INHBA,INHBB,ITGA2,JARID2,JUNB,KDM6B,KDM7A,KSR1,LBH,LIF,LMCD1,MFSD2A,MYC,MYOCD,NEDD9,NFATC2,NFKBIE,NGF,NKX3-1,NR4A1,NR4A2,PDE4D,PINX1,PKP1,PLAUR,PLK3,PPP2R5B,PRDM…
GO:BP	epithelial to mesenchymal transition	GO:0001837	false	0.0013546549545576502	2.8681713102614466	166	247	12	21031	BMP2,EDNRA,FOXC1,HAS2,IGF1,IL6,SMAD7,SNAI1,SOX9,SPRED2,TGFB3,WNT2
GO:BP	mammary gland development	GO:0030879	false	0.00151527194462112	2.8195094176899382	138	247	11	21031	AREG,FGF2,HK2,ITGA2,LBH,SOCS2,SOX9,TGFB3,VEGFA,WNT2,XDH
GO:BP	wound healing	GO:0042060	false	0.0015312710572983428	2.8149479260428407	425	247	19	21031	CLDN4,DGKE,EREG,F2RL1,F3,FERMT1,FGF2,FOXC2,HBEGF,IGF1,IL6,ITGA2,PLAUR,SERPINB2,SYT7,TFPI2,THBD,UBASH3B,VEGFA
GO:BP	regulation of response to wounding	GO:1903034	false	0.001539654360933171	2.812576763570871	168	247	12	21031	CLDN4,F2RL1,F3,FERMT1,FGF2,FOXC2,HBEGF,IL33,PLAUR,SERPINB2,THBD,UBASH3B
GO:BP	positive regulation of p38MAPK cascade	GO:1900745	false	0.001560954602227749	2.806609727487666	28	247	6	21031	BMP2,GADD45B,GDF6,SPHK1,VEGFA,XDH
GO:BP	response to wounding	GO:0009611	false	0.001622648823243879	2.7897754608452807	557	247	22	21031	CLDN4,DGKE,EDNRA,EREG,F2RL1,F3,FERMT1,FGF2,FOXC2,HBEGF,IGF1,IL33,IL6,INHBB,ITGA2,PLAUR,SERPINB2,SYT7,TFPI2,THBD,UBASH3B,VEGFA
GO:BP	regulation of smooth muscle cell proliferation	GO:0048660	false	0.0016286340894687275	2.7881764790892856	139	247	11	21031	BMP2,EREG,FGF2,HBEGF,IGF1,IL6,ITGA2,MYOCD,PTGS2,TGFB3,TRIB1
GO:BP	leukocyte chemotaxis	GO:0030595	false	0.0018402837756309554	2.73511520270349	237	247	14	21031	CCL2,CCL7,CXCL1,CXCL2,CXCL3,CXCL5,CXCL6,CXCL8,DUSP1,F2RL1,GPR183,IL6,NEDD9,VEGFA
GO:BP	endothelial cell differentiation	GO:0045446	false	0.0018672007504568012	2.7288089867490144	113	247	10	21031	BMP6,COL27A1,EDNRA,F2RL1,ICAM1,KDM6B,PDE4D,STC1,VEGFA,XDH
GO:BP	multi-organism reproductive process	GO:0044703	false	0.0019465094414569672	2.7107434854147545	204	247	13	21031	CLDN4,FOSB,ITGA2,JUNB,LIF,PRDM1,PTGS2,PTHLH,SLC19A1,STC1,TGFB3,THBD,VEGFA
GO:BP	cellular response to lipid	GO:0071396	false	0.0019486789553427493	2.710259704960278	609	247	23	21031	BMP6,CCL2,CXCL1,CXCL2,CXCL3,CXCL5,CXCL6,CXCL8,IL6,INHBA,INHBB,INSIG1,ITGA2,LBH,NKX3-1,PMEPA1,SGK1,SLC7A5,SOX9,SSTR2,STC1,TRIB1,WNT2
GO:BP	regulation of molecular function	GO:0065009	false	0.0020351999700062	2.6913929124321037	1799	247	45	21031	ANGPTL4,ARC,BAK1,BMP2,C9ORF72,CBARP,CCL2,CEMIP,CLDN4,DACT1,DUSP1,EDNRA,EREG,F2RL1,F3,FGF2,FOXC1,GEM,GEMIN2,GPRC5A,GTF2H2,HOMER1,IGF1,IL6,KCNG1,KSR1,MYC,MYOCD,NEDD9,NFKBIE,NGF,NKX3-1,PINX1,PLAUR,SGK1,SMAD7,SOX7,SPHK1,STAC2,TFPI2,TRIB1,TRPC6,VEGFA,WNT2,XDH
GO:BP	morphogenesis of a branching structure	GO:0001763	false	0.0020568888332758604	2.6867891795738656	205	247	13	21031	AREG,BMP2,EDNRA,FGF2,FOXC2,MYC,NKX3-1,PRDM1,RSPO3,SOX9,TACSTD2,VEGFA,WNT2
GO:BP	tissue morphogenesis	GO:0048729	false	0.0020609104278139106	2.6859408833064244	611	247	23	21031	AREG,BMP2,EDNRA,FERMT1,FGF2,FOXC1,FOXC2,HBEGF,INHBA,ITGA2,KDM6B,KIF26B,LIF,MYC,NKX3-1,RSPO3,SMAD7,SNAI1,SOX9,STC1,TACSTD2,VEGFA,WNT2
GO:BP	smooth muscle cell proliferation	GO:0048659	false	0.002160385374810652	2.665468771429971	143	247	11	21031	BMP2,EREG,FGF2,HBEGF,IGF1,IL6,ITGA2,MYOCD,PTGS2,TGFB3,TRIB1
GO:BP	positive regulation of nucleobase-containing compound metabolic process	GO:0045935	false	0.0023503958133541574	2.6288589951407855	2052	247	49	21031	BMP2,BMP6,BNC1,CAVIN4,CLCF1,CREB5,CSRNP1,DDX21,EGR2,EREG,ETS2,F2RL1,FGF2,FOSB,FOXC1,FOXC2,FOXO1,FSTL3,GDF6,GLIS3,HAS3,IGF1,IL11,IL33,IL6,INHBA,JUNB,KDM6B,KDM7A,LBH,LIF,MYC,MYOCD,NFATC2,NKX3-1,NR4A1,NR4A2,PPP2R5B,PRR5L,RUNX1,SNAI1,SOX7,SOX9,TAF4B,TET3,TGFB3,VEGFA,WNT2,WWC1
GO:BP	regulation of cellular response to growth factor stimulus	GO:0090287	false	0.002570077151923336	2.590053839255614	318	247	16	21031	BMP2,CHST11,FERMT1,FGF2,FSTL3,MYOCD,PMEPA1,PPP2R5B,SHISA2,SINHCAF,SMAD7,SPRED2,SPRY4,TGFB3,VEGFA,XDH
GO:BP	negative regulation of cellular metabolic process	GO:0031324	false	0.002600994449182048	2.5848605746369526	3226	247	67	21031	BAK1,BMP2,BMP6,C9ORF72,CD83,CXCL8,DACT1,DDX21,DUSP1,ENC1,EREG,ETS2,ETV3,F2RL1,FERMT1,FGF2,FOSB,FOXC1,FOXC2,FOXO1,GLIS3,GPRC5A,HBEGF,HK2,IER3,IGF1,IL1RL1,IL33,IL6,INHBA,INHBB,INSIG1,JARID2,LBH,LMCD1,MFSD2A,MYC,MYOCD,NFATC2,NKX3-1,NR4A2,PDE4D,PINX1,PKP1,PLK3,PRDM1,PRR5L,RNF128,RUNX1,SINHCAF,SLC18A2,SLC7A5,SMAD7,SNAI1,SOX7,SOX9,SPHK1,SPRED2,SRSF7,SUV39H2,TAGLN3,TGFB3,TRIB1,VEGFA,WWC1,XDH,ZBTB21
GO:BP	epithelial cell proliferation	GO:0050673	false	0.002655513350906377	2.575851510772657	441	247	19	21031	AREG,BAK1,BMP6,CCL2,EREG,F3,FERMT1,FGF2,HAS2,IGF1,IL6,MYC,NKX3-1,NR4A1,SOX9,TACSTD2,VEGFA,WNT2,XDH
GO:BP	regulation of response to external stimulus	GO:0032101	false	0.002813595683489876	2.5507383109684687	1077	247	32	21031	BMP6,CCL2,CCL7,CXCL6,CXCL8,DUSP1,EREG,F2RL1,F3,FGF2,GPR183,IER3,IGF1,IL1R1,IL1RL1,IL1RL2,IL33,IL6,ITGA2,LRFN5,NEDD9,PLAUR,PTGS2,PVR,RHBDF2,SEMA7A,SERPINB2,SPHK1,THBD,TRIB1,UBASH3B,VEGFA
GO:BP	striated muscle tissue development	GO:0014706	false	0.003006844301991025	2.5218890596070986	247	247	14	21031	ADPRHL1,BMP2,EDNRA,FGF2,FOXC1,FOXC2,IGF1,JARID2,KDM6B,MYOCD,RUNX1,SMAD7,VEGFA,WNT2
GO:BP	regulation of metabolic process	GO:0019222	false	0.003081460947531461	2.5112433318693963	7158	247	120	21031	ANGPTL4,AREG,BAK1,BMP2,BMP6,BNC1,C9ORF72,CAVIN4,CCL2,CD83,CEMIP,CLCF1,CLDN4,CREB5,CSRNP1,CXCL6,CXCL8,DACT1,DDX21,DUSP1,EGR2,ENC1,EREG,ETS2,ETV3,F2RL1,F3,FABP5,FERMT1,FGF2,FOSB,FOXC1,FOXC2,FOXO1,FSTL3,FZD8,GDF6,GLIS3,GPRC5A,GTF2H2,HAS2,HAS3,HBEGF,HES4,HK2,HSPB8,IER3,IGF1,IL11,IL1R1,IL1RL1,IL1RL2,IL33,IL6,INHBA,INHBB,INSIG1,ITGA2,JARID2,JUNB,KDM6B,KDM7A,KSR1,LBH,LIF,LMCD1,MFSD2A,MYC,MYOCD,NEDD9,NFA…
GO:BP	mesenchymal cell differentiation	GO:0048762	false	0.003153845927104729	2.501159526810106	248	247	14	21031	BMP2,EDNRA,FOXC1,FOXC2,HAS2,IGF1,IL6,SEMA7A,SMAD7,SNAI1,SOX9,SPRED2,TGFB3,WNT2
GO:BP	multi-multicellular organism process	GO:0044706	false	0.0031610305438872412	2.50017130771069	213	247	13	21031	CLDN4,FOSB,ITGA2,JUNB,LIF,PRDM1,PTGS2,PTHLH,SLC19A1,STC1,TGFB3,THBD,VEGFA
GO:BP	cartilage development	GO:0051216	false	0.0031610305438872412	2.50017130771069	213	247	13	21031	BMP2,BMP6,CHST11,COL27A1,FGF2,GDF6,NFATC2,PTHLH,RUNX1,SMAD7,SNAI1,SOX9,STC1
GO:BP	response to hormone	GO:0009725	false	0.0032558574184326427	2.4873346221316592	874	247	28	21031	AREG,BMP6,CLDN4,EDNRA,EGR2,EREG,FOSB,FOXC2,FOXO1,GRB14,IL1RN,IL6,INHBA,INHBB,INSIG1,ITGA2,LBH,NKX3-1,NR4A1,NR4A2,PMEPA1,PTGS2,PTPRE,SGK1,SOCS2,SSTR2,STC1,TGFB3
GO:BP	regulation of biological quality	GO:0065008	false	0.003303926862767259	2.4809695749860863	2846	247	61	21031	ABHD17C,ACKR3,ARC,BAK1,BMP2,BMP6,CCL2,CCL7,CHRNA9,DACT1,DGKE,DIO3,DOC2B,EDNRA,EGR2,F2RL1,F3,FOXC1,FOXC2,FOXO1,HAS2,HK2,HOMER1,IER3,IGF1,IL11,IL1RN,IL6,INHBA,INHBB,ITGA2,KCNK3,LIF,LRFN5,MFSD2A,NEDD9,NGF,NKX3-1,PALM2,PDE4D,PINX1,PLAUR,PTGS2,RNF128,SEMA7A,SERPINB2,SGK1,SLC18A2,SLC7A5,SLCO4A1,SMAD7,SOCS2,STATH,SULT1B1,SYT7,TFPI2,THBD,TRPC6,UBASH3B,VEGFA,XDH
GO:BP	extracellular polysaccharide biosynthetic process	GO:0045226	true	0.0033345642538671217	2.476960909724987	3	247	3	21031	HAS1,HAS2,HAS3
GO:BP	extracellular polysaccharide metabolic process	GO:0046379	false	0.0033345642538671217	2.476960909724987	3	247	3	21031	HAS1,HAS2,HAS3
GO:BP	response to external stimulus	GO:0009605	false	0.003658286636735684	2.436722269369271	2723	247	59	21031	ACKR3,BAK1,BMP2,BMP6,CCL2,CCL7,CHRNA9,CXCL1,CXCL2,CXCL3,CXCL5,CXCL6,CXCL8,DDX21,DUSP1,EREG,F2RL1,F3,FGF2,FOSB,FOXO1,GPR183,HBEGF,IER3,IGF1,IL1R1,IL1RL1,IL1RL2,IL33,IL6,INHBA,INHBB,ISG20,ITGA2,LRFN5,MFSD2A,MYOCD,NCR3LG1,NEDD9,NR4A1,NR4A2,PLAUR,PRDM1,PTGS2,PVR,RHBDF2,SEMA7A,SERPINB2,SLC7A5,SOX9,SPHK1,SSTR2,STATH,STC1,THBD,TRIB1,UBASH3B,UPP1,VEGFA
GO:BP	cell activation	GO:0001775	false	0.003775620151370006	2.423011704644612	1092	247	32	21031	BAK1,CCL2,CD83,CLCF1,CTPS1,CXCL6,CXCL8,DGKE,F2RL1,FZD8,GPR183,ICAM1,IGF1,IL11,IL1RL1,IL1RL2,IL33,IL6,INHBA,JUNB,LRFN5,NEDD9,NFATC2,PNP,PRDM1,RUNX1,SH2D2A,SLC18A2,SMAD7,SPHK1,THBD,UBASH3B
GO:BP	positive regulation of gliogenesis	GO:0014015	false	0.003785161840785822	2.4219155467959825	71	247	8	21031	BMP2,CLCF1,EGR2,IL33,IL6,LIF,SLC7A5,ZNF365
GO:BP	gland development	GO:0048732	false	0.004074076266278854	2.3899708453127717	454	247	19	21031	AREG,BMP2,EDNRA,FGF2,FOXC1,HK2,IL6,INHBB,ITGA2,JARID2,LBH,NKX3-1,SLC7A5,SOCS2,SOX9,TGFB3,VEGFA,WNT2,XDH
GO:BP	regulation of ERK1 and ERK2 cascade	GO:0070372	false	0.004129913180637903	2.3840590780206448	291	247	15	21031	ACKR3,BMP2,CCL2,CCL7,DUSP4,F2RL1,FGF2,GPR183,ICAM1,IGF1,INHBA,LIF,SEMA7A,SPRED2,VEGFA
GO:BP	positive regulation of molecular function	GO:0044093	false	0.004158669502241451	2.3810455925122267	1097	247	32	21031	ARC,BAK1,BMP2,C9ORF72,CCL2,CEMIP,CLDN4,DACT1,EDNRA,EREG,F2RL1,F3,FGF2,FOXC1,GTF2H2,IGF1,IL6,MYC,MYOCD,NEDD9,NGF,NKX3-1,PINX1,PLAUR,SGK1,SOX7,SPHK1,STAC2,TRPC6,VEGFA,WNT2,XDH
GO:BP	negative regulation of intracellular signal transduction	GO:1902532	false	0.004194892321699588	2.3772791825568245	544	247	21	21031	ACKR3,BMP2,DACT1,DUSP1,DUSP4,DUSP5,F2RL1,FOXO1,LIF,MYC,PDE10A,PDE4D,PLAUR,PMEPA1,PTGS2,SMAD7,SNAI1,SPRED2,SPRY4,WWC1,XDH
GO:BP	glycosaminoglycan biosynthetic process	GO:0006024	false	0.004215525902846222	2.375148237775452	72	247	8	21031	CEMIP,CHST11,CHST2,HAS1,HAS2,HAS3,HS3ST2,XYLT1
GO:BP	hyaluronan metabolic process	GO:0030212	false	0.004368844664218294	2.3596333965063003	33	247	6	21031	CEMIP,CEMIP2,FGF2,HAS1,HAS2,HAS3
GO:BP	embryo development ending in birth or egg hatching	GO:0009792	false	0.004849630758977825	2.314291326437527	691	247	24	21031	BMP2,BYSL,CHST11,DACT1,DZIP1L,EDNRA,FGF2,FOXC1,FOXC2,GPR161,IGF1,JUNB,LIF,NKX3-1,PHLDA2,PRDM1,RSPO3,SNAI1,SOX9,TGFB3,TM4SF1,VEGFA,WNT2,XYLT1
GO:BP	leukocyte activation	GO:0045321	false	0.0050090052112223915	2.300248516482985	946	247	29	21031	BAK1,CCL2,CD83,CLCF1,CTPS1,CXCL6,CXCL8,F2RL1,FZD8,GPR183,ICAM1,IGF1,IL11,IL1RL1,IL1RL2,IL33,IL6,INHBA,JUNB,LRFN5,NEDD9,NFATC2,PNP,PRDM1,RUNX1,SH2D2A,SLC18A2,SMAD7,SPHK1
GO:BP	aminoglycan biosynthetic process	GO:0006023	false	0.005202115144755583	2.2838200392646106	74	247	8	21031	CEMIP,CHST11,CHST2,HAS1,HAS2,HAS3,HS3ST2,XYLT1
GO:BP	morphogenesis of a branching epithelium	GO:0061138	false	0.005331768139120121	2.2731287448714816	189	247	12	21031	AREG,BMP2,EDNRA,FGF2,FOXC2,MYC,NKX3-1,RSPO3,SOX9,TACSTD2,VEGFA,WNT2
GO:BP	branching morphogenesis of an epithelial tube	GO:0048754	false	0.005417365461021584	2.2662118654740353	157	247	11	21031	AREG,BMP2,EDNRA,FGF2,FOXC2,MYC,NKX3-1,SOX9,TACSTD2,VEGFA,WNT2
GO:BP	regulation of chemotaxis	GO:0050920	false	0.0055306541863681035	2.257223495688724	224	247	13	21031	CCL2,CCL7,CXCL8,DUSP1,F2RL1,F3,FGF2,GPR183,IL6,ITGA2,NEDD9,SEMA7A,VEGFA
GO:BP	transport	GO:0006810	false	0.005657903298097702	2.2473444795480724	4350	247	82	21031	ACKR3,ARC,ARL4C,BAK1,BCL2A1,BMP2,BMP6,C9ORF72,CBARP,CCL2,CEMIP,CHRNA9,CLDN4,CXCL8,DNER,DOC2B,EDNRA,EGR2,F2RL1,FABP5,FERMT1,FGF2,FOXO1,GEM,GTF2H2,HAS2,HK2,HOMER1,IER3,IGF1,IL11,IL1RN,IL33,IL6,INHBA,INHBB,INSIG1,ITGA2,KCNF1,KCNG1,KCNK3,LIF,LRRC8C,MFSD2A,NFKBIE,NIPAL1,NKX3-1,NR4A1,PDE4D,PLK3,PRG4,PRR5L,PTGS2,RHBDF2,RHCE,RUBCNL,SGK1,SLC16A6,SLC18A2,SLC19A1,SLC19A2,SLC35F2,SLC6A17,SLC7A5,SLC7A6,SLCO4A…
GO:BP	nephron development	GO:0072006	false	0.005763150488160785	2.2393400399146497	158	247	11	21031	BMP2,EDNRA,FGF2,FOXC1,FOXC2,KIF26B,LIF,MYC,SOX9,TACSTD2,VEGFA
GO:BP	positive regulation of phosphorus metabolic process	GO:0010562	false	0.006839707099024117	2.1649624959408817	705	247	24	21031	AREG,BMP2,BMP6,CEMIP,CLCF1,EREG,FGF2,FZD8,HBEGF,IGF1,IL11,IL6,INHBA,LIF,NEDD9,NGF,NKX3-1,PLAUR,PRR5L,PTGS2,SEMA7A,SOX9,SPHK1,VEGFA
GO:BP	positive regulation of phosphate metabolic process	GO:0045937	false	0.006839707099024117	2.1649624959408817	705	247	24	21031	AREG,BMP2,BMP6,CEMIP,CLCF1,EREG,FGF2,FZD8,HBEGF,IGF1,IL11,IL6,INHBA,LIF,NEDD9,NGF,NKX3-1,PLAUR,PRR5L,PTGS2,SEMA7A,SOX9,SPHK1,VEGFA
GO:BP	gastrulation	GO:0007369	false	0.006992064546777841	2.1553945711945843	194	247	12	21031	DUSP1,DUSP4,DUSP5,ETS2,FOXC1,FOXC2,IL1RN,INHBA,ITGA2,KDM6B,SNAI1,SOX7
GO:BP	negative regulation of metabolic process	GO:0009892	false	0.00700415506231063	2.1546442478026955	3455	247	69	21031	BAK1,BMP2,BMP6,C9ORF72,CD83,CXCL8,DACT1,DDX21,DUSP1,ENC1,EREG,ETS2,ETV3,F2RL1,FERMT1,FGF2,FOSB,FOXC1,FOXC2,FOXO1,GLIS3,GPRC5A,HBEGF,HK2,IER3,IGF1,IL1RL1,IL33,IL6,INHBA,INHBB,INSIG1,JARID2,LBH,LMCD1,MFSD2A,MYC,MYOCD,NFATC2,NKX3-1,NR4A2,PDE4D,PINX1,PKP1,PLAUR,PLK3,PRDM1,PRR5L,RNF128,RUNX1,SINHCAF,SLC18A2,SLC7A5,SMAD7,SNAI1,SOX7,SOX9,SPHK1,SPRED2,SRSF7,SUV39H2,TAGLN3,TFPI2,TGFB3,TRIB1,VEGFA,WWC1,XDH…
GO:BP	regulation of leukocyte migration	GO:0002685	false	0.007398386069296196	2.130863009680506	230	247	13	21031	CCL2,CCL7,CHST2,CXCL8,DUSP1,F2RL1,ICAM1,IL1R1,IL33,IL6,ITGA2,NEDD9,VEGFA
GO:BP	p38MAPK cascade	GO:0038066	false	0.007404191144676345	2.130522378140818	55	247	7	21031	BMP2,DUSP1,GADD45B,GDF6,SPHK1,VEGFA,XDH
GO:BP	positive regulation of cell adhesion	GO:0045785	false	0.008353580645882652	2.0781273303338126	477	247	19	21031	CCL2,CD83,CHST2,FERMT1,FOXC2,FSTL3,HAS2,IGF1,IL1RL2,IL6,ITGA2,KIF26B,LIF,NEDD9,PLAUR,PNP,RUNX1,SMAD7,VEGFA
GO:BP	nervous system development	GO:0007399	false	0.008365570509667112	2.077504435962614	2531	247	55	21031	ACKR3,ARC,AREG,B3GNT5,BMP2,BMP6,C9ORF72,CCL2,CLCF1,CXCL1,DACT1,DIO3,DNER,DZIP1L,EDNRA,EGR2,ENC1,FGF2,FOXC1,FZD8,GDF6,GFRA2,GPR161,GPR183,HES4,IL33,IL6,INHBA,INHBB,JARID2,KDM6B,KDM7A,LIF,LRFN5,LRRC4,MFSD2A,NGF,NR4A2,PPP2R5B,PRDM1,RAPH1,RUNX1,SEMA7A,SGK1,SLC6A17,SLC7A5,SOCS2,SOX9,SPHK1,SSTR2,TAGLN3,TUBB2A,VEGFA,WNT2,ZNF365
GO:BP	embryonic morphogenesis	GO:0048598	false	0.008596796382676797	2.065663359515917	617	247	22	21031	CHRNA9,CHST11,DACT1,DUSP1,DUSP4,DUSP5,EDNRA,ETS2,FGF2,FOXC1,FOXC2,IL1RN,INHBA,INSIG1,ITGA2,KDM6B,RSPO3,SNAI1,SOX7,SOX9,TGFB3,WNT2
GO:BP	regulation of biosynthetic process	GO:0009889	false	0.009021848353236378	2.0447044771614014	5813	247	101	21031	BAK1,BMP2,BMP6,BNC1,CAVIN4,CCL2,CD83,CLCF1,CREB5,CSRNP1,CXCL6,CXCL8,DACT1,DDX21,EGR2,ENC1,EREG,ETS2,ETV3,F2RL1,F3,FABP5,FERMT1,FGF2,FOSB,FOXC1,FOXC2,FOXO1,FSTL3,GDF6,GLIS3,GTF2H2,HAS2,HAS3,HBEGF,HES4,IGF1,IL11,IL1R1,IL1RL1,IL1RL2,IL33,IL6,INHBA,INHBB,INSIG1,ITGA2,JARID2,JUNB,KDM6B,KDM7A,LBH,LIF,LMCD1,MFSD2A,MYC,MYOCD,NFATC2,NFKBIE,NGF,NKX3-1,NR4A1,NR4A2,PDE4D,PHLDA2,PINX1,PKP1,PLAUR,PLK3,PNP,PPP2…
GO:BP	regulation of SMAD protein signal transduction	GO:0060390	false	0.00945601543318051	2.0242918276494035	57	247	7	21031	BMP2,BMP6,GDF6,INHBA,PMEPA1,SMAD7,TGFB3
GO:BP	chordate embryonic development	GO:0043009	false	0.009646166650540371	2.015645239326339	670	247	23	21031	BMP2,BYSL,CHST11,DACT1,DZIP1L,EDNRA,FOXC1,FOXC2,GPR161,IGF1,JUNB,LIF,NKX3-1,PHLDA2,PRDM1,RSPO3,SNAI1,SOX9,TGFB3,TM4SF1,VEGFA,WNT2,XYLT1
GO:BP	fat cell differentiation	GO:0045444	false	0.010267213564333246	1.9885474042926397	237	247	13	21031	BMP2,EGR2,FOXO1,GDF6,IL11,IL6,INHBB,INSIG1,LRRC8C,MEDAG,NR4A1,NR4A2,PTGS2
GO:BP	nephron epithelium morphogenesis	GO:0072088	false	0.010344751136768521	1.9852799526761786	81	247	8	21031	BMP2,FGF2,KIF26B,LIF,MYC,SOX9,TACSTD2,VEGFA
GO:BP	regulation of cytokine production	GO:0001817	false	0.01039530953026094	1.9831625746073616	773	247	25	21031	CD83,CXCL6,DDX21,EREG,F2RL1,F3,FERMT1,IGF1,IL1R1,IL1RL1,IL1RL2,IL33,IL6,INHBA,INHBB,PDE4D,PNP,PTGS2,RNF128,RUNX1,SEMA7A,SLC7A5,SMAD7,SPHK1,TGFB3
GO:BP	negative regulation of transcription by RNA polymerase II	GO:0000122	false	0.011191749618143199	1.9511020144450286	986	247	29	21031	BMP2,BMP6,DACT1,ETS2,ETV3,FOSB,FOXC1,FOXC2,FOXO1,GLIS3,IL33,JARID2,LMCD1,MYC,MYOCD,NFATC2,NR4A2,PLK3,PRDM1,RUNX1,SINHCAF,SMAD7,SNAI1,SOX9,SUV39H2,TAGLN3,VEGFA,WWC1,ZBTB21
GO:BP	mesenchyme development	GO:0060485	false	0.011294571359535146	1.9471302463479538	316	247	15	21031	BMP2,EDNRA,FOXC1,FOXC2,HAS2,IGF1,IL6,MYC,SEMA7A,SMAD7,SNAI1,SOX9,SPRED2,TGFB3,WNT2
GO:BP	cytokine production	GO:0001816	false	0.011885128200690138	1.9249961293289841	779	247	25	21031	CD83,CXCL6,DDX21,EREG,F2RL1,F3,FERMT1,IGF1,IL1R1,IL1RL1,IL1RL2,IL33,IL6,INHBA,INHBB,PDE4D,PNP,PTGS2,RNF128,RUNX1,SEMA7A,SLC7A5,SMAD7,SPHK1,TGFB3
GO:BP	regulation of calcium ion transport	GO:0051924	true	0.012314823442957848	1.9095718102397223	241	247	13	21031	BAK1,CBARP,CCL2,CEMIP,GEM,HOMER1,PDE4D,PTGS2,STAC2,STC1,TRPC6,TSPAN13,UBASH3B
GO:BP	nephron morphogenesis	GO:0072028	false	0.012432488198221773	1.9054419443579207	83	247	8	21031	BMP2,FGF2,KIF26B,LIF,MYC,SOX9,TACSTD2,VEGFA
GO:BP	heart growth	GO:0060419	false	0.012432488198221773	1.9054419443579207	83	247	8	21031	ADPRHL1,FGF2,FOXC1,FOXC2,IGF1,JARID2,RUNX1,WNT2
GO:BP	regulation of transmembrane transport	GO:0034762	false	0.012603156217862245	1.899520680568889	446	247	18	21031	ARC,BAK1,CBARP,CCL2,CEMIP,EDNRA,FABP5,GEM,HK2,HOMER1,IGF1,KCNG1,PDE4D,SLC7A5,STAC2,TRPC6,TSPAN13,UBASH3B
GO:BP	regulation of transcription by RNA polymerase II	GO:0006357	false	0.012766215576464917	1.8939378261384985	2567	247	55	21031	BMP2,BMP6,CAVIN4,CREB5,CSRNP1,DACT1,DDX21,EGR2,ETS2,ETV3,F2RL1,FGF2,FOSB,FOXC1,FOXC2,FOXO1,FSTL3,GLIS3,GTF2H2,HES4,IGF1,IL11,IL33,IL6,INHBA,JARID2,JUNB,KDM6B,KDM7A,LIF,LMCD1,MYC,MYOCD,NFATC2,NKX3-1,NR4A1,NR4A2,PLK3,PPP2R5B,PRDM1,RUNX1,SINHCAF,SMAD7,SNAI1,SOX7,SOX9,SUV39H2,TAF4B,TAGLN3,TET3,TGFB3,VEGFA,WNT2,WWC1,ZBTB21
GO:BP	regulation of macromolecule metabolic process	GO:0060255	false	0.012825576693053332	1.8919230980305732	6631	247	111	21031	AREG,BAK1,BMP2,BMP6,BNC1,C9ORF72,CAVIN4,CCL2,CD83,CEMIP,CLCF1,CLDN4,CREB5,CSRNP1,CXCL6,CXCL8,DACT1,DDX21,DUSP1,EGR2,ENC1,EREG,ETS2,ETV3,F2RL1,F3,FERMT1,FGF2,FOSB,FOXC1,FOXC2,FOXO1,FSTL3,FZD8,GDF6,GLIS3,GPRC5A,GTF2H2,HAS2,HAS3,HBEGF,HES4,IER3,IGF1,IL11,IL1R1,IL1RL1,IL1RL2,IL33,IL6,INHBA,INHBB,ITGA2,JARID2,JUNB,KDM6B,KDM7A,KSR1,LBH,LIF,LMCD1,MYC,MYOCD,NEDD9,NFATC2,NFKBIE,NGF,NKX3-1,NR4A1,NR4A2,PDE4…
GO:BP	regulation of cellular biosynthetic process	GO:0031326	false	0.01291067902392203	1.8890509158600401	5781	247	100	21031	BAK1,BMP2,BMP6,BNC1,CAVIN4,CCL2,CD83,CLCF1,CREB5,CSRNP1,CXCL6,CXCL8,DACT1,DDX21,EGR2,ENC1,EREG,ETS2,ETV3,F2RL1,F3,FABP5,FERMT1,FGF2,FOSB,FOXC1,FOXC2,FOXO1,FSTL3,GDF6,GLIS3,GTF2H2,HAS2,HAS3,HBEGF,HES4,IGF1,IL11,IL1R1,IL1RL1,IL1RL2,IL33,IL6,INHBA,INHBB,INSIG1,ITGA2,JARID2,JUNB,KDM6B,KDM7A,LBH,LIF,LMCD1,MFSD2A,MYC,MYOCD,NFATC2,NFKBIE,NGF,NKX3-1,NR4A1,NR4A2,PDE4D,PHLDA2,PINX1,PKP1,PLAUR,PLK3,PNP,PPP2…
GO:BP	positive regulation of ERK1 and ERK2 cascade	GO:0070374	false	0.012958611830655794	1.8874415190345555	206	247	12	21031	ACKR3,BMP2,CCL2,CCL7,F2RL1,FGF2,GPR183,ICAM1,IGF1,INHBA,SEMA7A,VEGFA
GO:BP	regulation of cellular localization	GO:0060341	false	0.013317709060842358	1.8755704769529262	995	247	29	21031	ABHD17C,BAK1,BMP6,BYSL,C9ORF72,CEMIP,DOC2B,DZIP1L,EDNRA,F2RL1,FERMT1,FOXO1,IER3,IGF1,IL6,INHBB,INSIG1,NEDD9,NKX3-1,PINX1,PLK3,PRR5L,PTGS2,RHBDF2,STAC2,SYT7,TGFB3,VEGFA,WWC1
GO:BP	regulation of epithelial cell proliferation	GO:0050678	false	0.014038436080021102	1.8526812710985237	363	247	16	21031	AREG,BMP6,CCL2,EREG,F3,FGF2,HAS2,IGF1,MYC,NKX3-1,NR4A1,SOX9,TACSTD2,VEGFA,WNT2,XDH
GO:BP	positive regulation of neurogenesis	GO:0050769	false	0.01407939085863914	1.8514161344307256	244	247	13	21031	BMP2,CLCF1,EGR2,FGF2,IL33,IL6,LIF,NGF,SEMA7A,SLC7A5,VEGFA,WNT2,ZNF365
GO:BP	regulation of developmental growth	GO:0048638	false	0.014161584107574727	1.8488881639697619	322	247	15	21031	DIO3,FGF2,FOXC1,FOXC2,IGF1,JARID2,MFSD2A,NGF,RUNX1,SEMA7A,SMAD7,SOCS2,VEGFA,WNT2,WWC1
GO:BP	positive regulation of protein modification process	GO:0031401	false	0.014175003290932133	1.8484768316072957	787	247	25	21031	AREG,BMP2,BMP6,CEMIP,CLCF1,EREG,FGF2,FZD8,HBEGF,IGF1,IL11,IL6,INHBA,LIF,NEDD9,NGF,NKX3-1,PLAUR,PRR5L,PTGS2,RASD2,SEMA7A,SOX9,SPHK1,VEGFA
GO:BP	cell adhesion	GO:0007155	false	0.014610280092219496	1.8353414581697864	1512	247	38	21031	ACKR3,BMP2,BMP6,CCL2,CD83,CHST2,CLDN4,CXCL8,DUSP1,FERMT1,FOXC2,FSTL3,HAS1,HAS2,ICAM1,IGF1,IL1RL2,IL1RN,IL6,ITGA2,KIF26B,LAMC2,LIF,LRFN5,LRRC4,LYPD3,NEDD9,PKP1,PLAUR,PNP,PVR,RUNX1,SMAD7,SOX9,SPRY4,TACSTD2,UBASH3B,VEGFA
GO:BP	positive regulation of transport	GO:0051050	false	0.015836058118740545	1.8003529130449911	844	247	26	21031	ARC,BAK1,BMP2,BMP6,CCL2,CEMIP,DOC2B,EDNRA,F2RL1,HOMER1,IGF1,INHBA,INHBB,ITGA2,NKX3-1,PLK3,PRR5L,PTGS2,SGK1,SLC7A5,STAC2,STC1,SYT7,TGFB3,TRPC6,VEGFA
GO:BP	negative regulation of RNA metabolic process	GO:0051253	false	0.01705098520647148	1.768250522397425	1463	247	37	21031	BMP2,BMP6,DACT1,DDX21,EREG,ETS2,ETV3,FOSB,FOXC1,FOXC2,FOXO1,GLIS3,IL33,IL6,JARID2,LBH,LMCD1,MYC,MYOCD,NFATC2,NKX3-1,NR4A2,PKP1,PLK3,PRDM1,RUNX1,SINHCAF,SMAD7,SNAI1,SOX7,SOX9,SRSF7,SUV39H2,TAGLN3,VEGFA,WWC1,ZBTB21
GO:BP	hormone transport	GO:0009914	false	0.01766002761570625	1.7530086216339054	328	247	15	21031	BMP6,DOC2B,F2RL1,FOXO1,IL11,IL1RN,IL6,INHBA,INHBB,LIF,NKX3-1,SLC18A2,SLC7A5,SLCO4A1,SYT7
GO:BP	peptidyl-amino acid modification	GO:0018193	true	0.018117839815404636	1.7418935843730843	747	247	24	21031	AREG,BAK1,BMP6,CEMIP,CLCF1,EGR2,GPRC5A,HBEGF,IGF1,IL11,IL6,IVL,LIF,NEDD9,NGF,P3H2,PDE4D,PPP2R5B,PTGS2,RASD2,SMAD7,SPHK1,SPRED2,VEGFA
GO:BP	regulation of body fluid levels	GO:0050878	false	0.01844406353453819	1.7341433904294343	371	247	16	21031	DGKE,F2RL1,F3,HAS2,HK2,IL6,ITGA2,PLAUR,SERPINB2,SOCS2,STATH,TFPI2,THBD,UBASH3B,VEGFA,XDH
GO:BP	heart development	GO:0007507	false	0.018537555441996027	1.7319475370766062	599	247	21	21031	ADAMTS6,ADPRHL1,BMP2,EDNRA,FGF2,FOXC1,FOXC2,HAS2,IGF1,INHBA,JARID2,KDM6B,MYOCD,NKX3-1,PRDM1,RUNX1,SMAD7,SNAI1,SOX9,VEGFA,WNT2
GO:BP	negative regulation of nucleobase-containing compound metabolic process	GO:0045934	false	0.018620361184945478	1.7300118991276396	1588	247	39	21031	BMP2,BMP6,DACT1,DDX21,EREG,ETS2,ETV3,FOSB,FOXC1,FOXC2,FOXO1,GLIS3,IER3,IL33,IL6,JARID2,LBH,LMCD1,MYC,MYOCD,NFATC2,NKX3-1,NR4A2,PINX1,PKP1,PLK3,PRDM1,RUNX1,SINHCAF,SMAD7,SNAI1,SOX7,SOX9,SRSF7,SUV39H2,TAGLN3,VEGFA,WWC1,ZBTB21
GO:BP	response to organic cyclic compound	GO:0014070	false	0.01871465532141718	1.727818167127439	905	247	27	21031	AREG,BAK1,BMP2,BMP6,CD83,CLDN4,DDX21,FOSB,HOMER1,IL1RN,IL6,INHBA,INHBB,INSIG1,ITGA2,LBH,NKX3-1,PDE4D,PMEPA1,PTGS2,SGK1,SOCS2,SOX9,SSTR2,STC1,TGFB3,THBD
GO:BP	connective tissue development	GO:0061448	false	0.02003128328561287	1.6982912271413826	291	247	14	21031	BMP2,BMP6,CHST11,COL27A1,FGF2,FOXC2,GDF6,NFATC2,PTHLH,RUNX1,SMAD7,SNAI1,SOX9,STC1
GO:BP	secretion	GO:0046903	false	0.020341510370510494	1.6916168035654109	963	247	28	21031	BMP2,BMP6,C9ORF72,CBARP,DOC2B,F2RL1,FOXO1,HK2,IGF1,IL11,IL1RN,IL6,INHBA,INHBB,LIF,NKX3-1,NR4A1,PTGS2,RHBDF2,SGK1,SLC18A2,SOCS2,STATH,STC1,SYT7,TGFB3,VEGFA,XDH
GO:BP	regulation of organ growth	GO:0046620	false	0.020954331773133404	1.6787261841199521	89	247	8	21031	FGF2,FOXC1,FOXC2,IGF1,JARID2,RUNX1,WNT2,WWC1
GO:BP	embryonic organ development	GO:0048568	false	0.02097225892909274	1.6783547890099069	463	247	18	21031	CHRNA9,CHST11,COL27A1,CXCL8,EDNRA,FOXC1,FOXC2,INSIG1,JUNB,LIF,PHLDA2,PRDM1,RSPO3,SNAI1,SOX9,TGFB3,VEGFA,WNT2
GO:BP	hemopoiesis	GO:0030097	false	0.021132349758787156	1.675052209973825	965	247	28	21031	BAK1,BMP2,CD83,CLCF1,F2RL1,FOXC1,FSTL3,FZD8,GPATCH4,GPR183,IL11,IL1RL1,IL1RL2,IL33,IL6,INHBA,JUNB,LIF,MYC,NEDD9,PNP,PRDM1,RRS1,RUNX1,SMAD7,TRIB1,UBASH3B,VEGFA
GO:BP	endothelial cell development	GO:0001885	false	0.022990938835953396	1.6384432939352014	65	247	7	21031	COL27A1,EDNRA,F2RL1,ICAM1,PDE4D,STC1,VEGFA
GO:BP	positive regulation of positive chemotaxis	GO:0050927	false	0.02403637257736065	1.619131072796686	26	247	5	21031	CXCL8,F2RL1,F3,ITGA2,VEGFA
GO:BP	response to steroid hormone	GO:0048545	false	0.024354069933876055	1.6134284511999142	337	247	15	21031	AREG,BMP6,CLDN4,FOSB,IL1RN,IL6,INHBA,LBH,NKX3-1,PMEPA1,PTGS2,SGK1,SSTR2,STC1,TGFB3
GO:BP	regulation of peptidyl-tyrosine phosphorylation	GO:0050730	false	0.02521705443680787	1.5983056440337782	220	247	12	21031	AREG,BMP6,CLCF1,GPRC5A,HBEGF,IGF1,IL11,IL6,LIF,NEDD9,PPP2R5B,VEGFA
GO:BP	hyaluronan biosynthetic process	GO:0030213	false	0.025449759426968505	1.5943163186330727	13	247	4	21031	CEMIP,HAS1,HAS2,HAS3
GO:BP	chondrocyte differentiation	GO:0002062	false	0.027585289602261275	1.559322452271628	121	247	9	21031	BMP2,BMP6,CHST11,COL27A1,GDF6,PTHLH,RUNX1,SMAD7,SOX9
GO:BP	cellular response to external stimulus	GO:0071496	false	0.02799219749768217	1.552963006369285	341	247	15	21031	BAK1,BMP6,FGF2,FOXO1,IL33,INHBA,INHBB,ITGA2,MFSD2A,MYOCD,NR4A2,PTGS2,SLC7A5,SOX9,UPP1
GO:BP	transforming growth factor beta receptor superfamily signaling pathway	GO:0141091	true	0.02799219749768217	1.552963006369285	341	247	15	21031	BMP2,BMP6,CHST11,FAM83G,FERMT1,FSTL3,GDF6,INHBA,INHBB,MYOCD,PMEPA1,SINHCAF,SMAD7,SPRED2,TGFB3
GO:BP	negative regulation of biosynthetic process	GO:0009890	false	0.028141494497283304	1.5506528424134052	2838	247	58	21031	BAK1,BMP2,BMP6,CD83,CXCL8,DACT1,DDX21,ENC1,EREG,ETS2,ETV3,F2RL1,FERMT1,FGF2,FOSB,FOXC1,FOXC2,FOXO1,GLIS3,HBEGF,IGF1,IL1RL1,IL33,IL6,INHBA,INHBB,INSIG1,JARID2,LBH,LMCD1,MYC,MYOCD,NFATC2,NKX3-1,NR4A2,PINX1,PKP1,PLK3,PRDM1,PRR5L,RNF128,RUNX1,SINHCAF,SLC18A2,SLC7A5,SMAD7,SNAI1,SOX7,SOX9,SPHK1,SRSF7,SUV39H2,TAGLN3,TGFB3,VEGFA,WWC1,XDH,ZBTB21
GO:BP	ameboidal-type cell migration	GO:0001667	false	0.028216165469957664	1.5495020064707477	428	247	17	21031	EDNRA,FERMT1,FGF2,FOXC2,HAS1,HAS2,HBEGF,ITGA2,NR4A1,PRR5L,PTGS2,SEMA7A,SNAI1,SOX9,STC1,TACSTD2,VEGFA
GO:BP	regulation of cell activation	GO:0050865	false	0.0282263197061436	1.5493457437272729	616	247	21	21031	CCL2,CD83,CLCF1,GPR183,IGF1,IL1RL1,IL1RL2,IL33,IL6,INHBA,JUNB,LRFN5,NEDD9,NFATC2,PNP,PRDM1,RUNX1,SMAD7,SPHK1,THBD,UBASH3B
GO:BP	blood vessel remodeling	GO:0001974	true	0.02855767723521765	1.5442771191980686	45	247	6	21031	BAK1,EDNRA,FOXC1,FOXC2,LIF,RSPO3
GO:BP	regulation of positive chemotaxis	GO:0050926	false	0.02921768674812514	1.534354171437086	27	247	5	21031	CXCL8,F2RL1,F3,ITGA2,VEGFA
GO:BP	response to corticosteroid	GO:0031960	false	0.030322419188619276	1.518236152698436	154	247	10	21031	AREG,BMP6,FOSB,IL1RN,IL6,INHBA,PTGS2,SGK1,SSTR2,STC1
GO:BP	regulation of cell-cell adhesion	GO:0022407	false	0.03129889655174637	1.504470973314096	477	247	18	21031	BMP2,BMP6,CCL2,CD83,CHST2,FSTL3,HAS2,IGF1,IL1RL2,IL1RN,IL6,KIF26B,PLAUR,PNP,RUNX1,SMAD7,UBASH3B,VEGFA
GO:BP	regulation of transmembrane receptor protein serine/threonine kinase signaling pathway	GO:0090092	false	0.031402644268270885	1.5030337805010823	263	247	13	21031	BMP2,BMP6,CHST11,FERMT1,FSTL3,GDF6,INHBA,MYOCD,PMEPA1,SINHCAF,SMAD7,SPRED2,TGFB3
GO:BP	positive regulation of glial cell differentiation	GO:0045687	false	0.03252084330825288	1.4878382011046567	46	247	6	21031	BMP2,CLCF1,EGR2,IL33,LIF,ZNF365
GO:BP	localization	GO:0051179	false	0.03329164669549091	1.4776647229244941	5520	247	95	21031	ABHD17C,ACKR3,ARC,ARL4C,BAK1,BCL2A1,BMP2,BMP6,BYSL,C9ORF72,CBARP,CCL2,CEMIP,CHRNA9,CHST11,CLDN4,CXCL8,DNER,DOC2B,DZIP1L,EDNRA,EGR2,F2RL1,FABP5,FERMT1,FGF2,FOXO1,GEM,GTF2H2,HAS2,HK2,HOMER1,IER3,IGF1,IL11,IL1RN,IL33,IL6,INHBA,INHBB,INSIG1,ITGA2,JARID2,KCNF1,KCNG1,KCNK3,LIF,LRRC4,LRRC8C,MFSD2A,NEDD9,NFKBIE,NIPAL1,NKX3-1,NR4A1,PDE4D,PINX1,PLK3,PRG4,PRR5L,PTGS2,RHBDF2,RHCE,RNF128,RRS1,RUBCNL,SGK1,SLC1…
GO:BP	granulocyte migration	GO:0097530	false	0.03393287914067083	1.4693792897254203	156	247	10	21031	CCL2,CCL7,CXCL1,CXCL2,CXCL3,CXCL5,CXCL6,CXCL8,IL1R1,VEGFA
GO:BP	ureteric bud morphogenesis	GO:0060675	false	0.0342375178804956	1.4654977279282402	69	247	7	21031	BMP2,FGF2,KIF26B,MYC,SOX9,TACSTD2,VEGFA
GO:BP	regulation of muscle system process	GO:0090257	false	0.03449440390119803	1.4622513557081744	227	247	12	21031	FOXO1,IGF1,ITGA2,JARID2,LMCD1,MYOCD,NR4A1,PDE4D,PTGS2,SMAD7,SPHK1,STC1
GO:BP	negative regulation of DNA-templated transcription	GO:0045892	false	0.034803243593496444	1.4583802787800815	1333	247	34	21031	BMP2,BMP6,DACT1,DDX21,EREG,ETS2,ETV3,FOSB,FOXC1,FOXC2,FOXO1,GLIS3,IL33,JARID2,LBH,LMCD1,MYC,MYOCD,NFATC2,NKX3-1,NR4A2,PLK3,PRDM1,RUNX1,SINHCAF,SMAD7,SNAI1,SOX7,SOX9,SUV39H2,TAGLN3,VEGFA,WWC1,ZBTB21
GO:BP	organonitrogen compound metabolic process	GO:1901564	false	0.03506328457262591	1.4551474035601932	5986	247	101	21031	ABHD17C,ADAMTS14,ADAMTS6,ADPRHL1,AMZ1,AREG,B3GNT5,BAK1,BMP2,BMP6,C9ORF72,CCL2,CEMIP,CEMIP2,CHST11,CHST2,CLCF1,CLDN4,CTPS1,DACT1,DHODH,DIO3,DNER,DUSP1,DUSP4,DUSP5,EDNRA,EGR2,ENC1,EREG,F3,FABP5,FGF2,FOXC1,FOXO1,FZD8,GFPT2,GPRC5A,HAS1,HAS2,HAS3,HBEGF,HK2,HS3ST2,IER3,IGF1,IL11,IL33,IL6,INHBA,INHBB,ITGA2,IVL,KSR1,LIF,MARS2,MFSD2A,MYC,MYOCD,NEDD9,NGF,NKX3-1,NR4A2,P3H2,PDE10A,PDE4D,PINX1,PLAUR,PLK3,PNP,…
GO:BP	mesonephric tubule morphogenesis	GO:0072171	false	0.03766471391885481	1.424065326888892	70	247	7	21031	BMP2,FGF2,KIF26B,MYC,SOX9,TACSTD2,VEGFA
GO:BP	negative regulation of MAPK cascade	GO:0043409	false	0.03790713970019622	1.421278984217354	158	247	10	21031	BMP2,DACT1,DUSP1,DUSP4,DUSP5,F2RL1,FOXO1,LIF,MYC,SPRED2
GO:BP	regulation of response to stress	GO:0080134	false	0.038767686197391106	1.4115301185618365	1340	247	34	21031	ACKR3,BAK1,CLDN4,CXCL6,EREG,F2RL1,F3,FERMT1,FGF2,FOXC2,FOXO1,HBEGF,IER3,IGF1,IL1R1,IL1RL1,IL1RL2,IL33,IL6,INSIG1,LRFN5,MYC,PLAUR,PTGS2,PVR,RHBDF2,SEMA7A,SERPINB2,SNAI1,SPHK1,SPRED2,THBD,UBASH3B,ZNF365
GO:BP	regulation of protein localization	GO:0032880	false	0.03903860973603588	1.4085056570585994	889	247	26	21031	ABHD17C,BMP6,BYSL,C9ORF72,CEMIP,DOC2B,DZIP1L,EDNRA,F2RL1,FERMT1,FOXO1,IGF1,IL6,INHBB,INSIG1,NEDD9,NKX3-1,PINX1,PLK3,PRR5L,PTGS2,RHBDF2,STAC2,SYT7,TGFB3,VEGFA
GO:BP	positive regulation of immune system process	GO:0002684	false	0.03926319318163878	1.406014383167696	1054	247	29	21031	CCL2,CCL7,CD83,CLCF1,CXCL8,DDX21,EREG,F2RL1,GPR183,ICAM1,IGF1,IL1R1,IL1RL1,IL1RL2,IL33,IL6,ITGA2,LIF,NCR3LG1,NEDD9,NFATC2,PDE4D,PNP,PVR,RUNX1,SEMA7A,SLC7A5,TRIB1,VEGFA
GO:BP	regulation of peptidyl-serine phosphorylation	GO:0033135	false	0.04071689835602176	1.3902253121587418	127	247	9	21031	BAK1,IL11,IL6,LIF,NGF,PDE4D,PTGS2,SMAD7,VEGFA
GO:BP	regulation of anatomical structure morphogenesis	GO:0022603	false	0.04101925962296486	1.3870121826941932	838	247	25	21031	ANGPTL4,ARC,BMP2,CCL2,CCL7,CEMIP2,CLDN4,CXCL8,F3,FGF2,FOXC1,FOXC2,HK2,IL6,LIF,MFSD2A,NGF,PALM2,RUNX1,SEMA7A,SOX9,SPHK1,TACSTD2,VEGFA,WNT2
GO:BP	osteoblast differentiation	GO:0001649	false	0.04103339479754636	1.386862551255075	231	247	12	21031	AREG,BMP2,BMP6,DDX21,FGF2,IGF1,IL6,JUNB,PTHLH,SEMA7A,SNAI1,SOX9
GO:BP	artery morphogenesis	GO:0048844	false	0.041370289927393625	1.3833114355118845	71	247	7	21031	EDNRA,FOXC1,FOXC2,MYOCD,PRDM1,SMAD7,VEGFA
GO:BP	negative regulation of RNA biosynthetic process	GO:1902679	false	0.04314209901374191	1.3650987287766085	1347	247	34	21031	BMP2,BMP6,DACT1,DDX21,EREG,ETS2,ETV3,FOSB,FOXC1,FOXC2,FOXO1,GLIS3,IL33,JARID2,LBH,LMCD1,MYC,MYOCD,NFATC2,NKX3-1,NR4A2,PLK3,PRDM1,RUNX1,SINHCAF,SMAD7,SNAI1,SOX7,SOX9,SUV39H2,TAGLN3,VEGFA,WWC1,ZBTB21
GO:BP	positive regulation of cytokine production	GO:0001819	false	0.04474369608649477	1.3492681435369187	490	247	18	21031	CD83,DDX21,EREG,F2RL1,F3,FERMT1,IL1R1,IL1RL1,IL1RL2,IL33,IL6,PDE4D,PNP,PTGS2,RUNX1,SEMA7A,SLC7A5,SPHK1
GO:BP	granulocyte chemotaxis	GO:0071621	false	0.04613461593968059	1.3359730904417868	129	247	9	21031	CCL2,CCL7,CXCL1,CXCL2,CXCL3,CXCL5,CXCL6,CXCL8,VEGFA
GO:BP	neutrophil migration	GO:1990266	false	0.04613461593968059	1.3359730904417868	129	247	9	21031	CCL2,CCL7,CXCL1,CXCL2,CXCL3,CXCL5,CXCL6,CXCL8,IL1R1
GO:BP	epithelial cell differentiation	GO:0030855	false	0.04744147923962234	1.323841777999827	740	247	23	21031	BMP2,BMP6,COL27A1,EDNRA,EREG,F2RL1,FGF2,FOXC1,FOXC2,ICAM1,ITGA2,IVL,KDM6B,LBH,LIF,PDE4D,PRDM1,SOX9,SPRED2,STC1,SULT1B1,VEGFA,XDH
GO:BP	muscle organ development	GO:0007517	false	0.04783876350281018	1.3202200541627556	357	247	15	21031	BMP2,CAVIN4,DNER,EDNRA,EGR2,FOXC1,FOXC2,HBEGF,HOMER1,IGF1,LIF,MYOCD,NR4A1,SMAD7,WNT2
GO:BP	transmembrane transport	GO:0055085	false	0.04836134947101014	1.3155015891256512	1534	247	37	21031	ARC,BAK1,BCL2A1,CBARP,CCL2,CEMIP,CHRNA9,CLDN4,EDNRA,FABP5,FGF2,GEM,HK2,HOMER1,IGF1,KCNF1,KCNG1,KCNK3,LRRC8C,MFSD2A,NIPAL1,PDE4D,RHCE,SLC16A6,SLC18A2,SLC19A1,SLC19A2,SLC35F2,SLC6A17,SLC7A5,SLC7A6,SLCO4A1,STAC2,TIMM23B,TRPC6,TSPAN13,UBASH3B
GO:BP	negative regulation of cellular biosynthetic process	GO:0031327	false	0.04921006991890702	1.3079460179089404	2824	247	57	21031	BAK1,BMP2,BMP6,CD83,CXCL8,DACT1,DDX21,ENC1,EREG,ETS2,ETV3,F2RL1,FERMT1,FGF2,FOSB,FOXC1,FOXC2,FOXO1,GLIS3,HBEGF,IGF1,IL1RL1,IL33,IL6,INHBA,INHBB,INSIG1,JARID2,LBH,LMCD1,MYC,MYOCD,NFATC2,NKX3-1,NR4A2,PINX1,PKP1,PLK3,PRDM1,PRR5L,RNF128,RUNX1,SINHCAF,SLC7A5,SMAD7,SNAI1,SOX7,SOX9,SPHK1,SRSF7,SUV39H2,TAGLN3,TGFB3,VEGFA,WWC1,XDH,ZBTB21
GO:BP	kidney morphogenesis	GO:0060993	false	0.04942090133362067	1.306089338240936	100	247	8	21031	BMP2,FGF2,KIF26B,LIF,MYC,SOX9,TACSTD2,VEGFA
GO:BP	positive regulation of peptidyl-tyrosine phosphorylation	GO:0050731	false	0.04963510250840402	1.3042110768611608	163	247	10	21031	AREG,BMP6,CLCF1,HBEGF,IGF1,IL11,IL6,LIF,NEDD9,VEGFA
GO:CC	cell periphery	GO:0071944	true	0.0000012395339135382516	5.9067415864749915	6228	256	116	22097	ABHD17C,ACKR3,ADAMTS14,ADAMTS6,ANGPTL4,ARC,ARL4C,BMP2,CAVIN4,CBARP,CD83,CDCP1,CEMIP,CEMIP2,CHRNA9,CLDN4,CMYA5,COL27A1,CRISPLD2,DGKE,DIO3,DNER,DOC2B,EDNRA,EREG,ETS2,F2RL1,F3,FABP5,FERMT1,FIBCD1,FZD8,GEM,GFRA2,GPR161,GPR183,GPRC5A,GRB14,HAS1,HAS2,HAS3,HBEGF,HOMER1,ICAM1,IGF1,IL1R1,IL1RL1,IL1RL2,IL1RN,IL6,INHBB,ITGA2,ITPRIP,IVL,KCNF1,KCNG1,KCNK3,KSR1,LAMC2,LRFN5,LRRC4,LRRC8C,LYPD3,MFSD2A,MUC13,NCR3L…
GO:CC	plasma membrane	GO:0005886	false	0.0001475147003973738	3.83116469844283	5742	256	103	22097	ABHD17C,ACKR3,ARC,ARL4C,BMP2,CAVIN4,CBARP,CD83,CDCP1,CEMIP,CEMIP2,CHRNA9,CLDN4,CMYA5,DGKE,DIO3,DNER,DOC2B,EDNRA,EREG,ETS2,F2RL1,F3,FABP5,FERMT1,FZD8,GEM,GFRA2,GPR161,GPR183,GPRC5A,GRB14,HAS1,HAS2,HAS3,HBEGF,HOMER1,ICAM1,IGF1,IL1R1,IL1RL1,IL1RL2,IL1RN,IL6,ITGA2,ITPRIP,IVL,KCNF1,KCNG1,KCNK3,KSR1,LRFN5,LRRC4,LRRC8C,LYPD3,MFSD2A,MUC13,NCR3LG1,NEDD9,PALM2,PDE4D,PKP1,PLAUR,PLEK2,PMEPA1,PTGS2,PTPRE,PVR,…
GO:CC	extracellular region	GO:0005576	true	0.0026802559893357217	2.5718237248344016	4213	256	78	22097	ADAMTS14,ADAMTS6,AKR7A3,ANGPTL4,ARC,AREG,BMP2,BMP6,C9ORF72,CCL2,CCL7,CDCP1,CEMIP,CEMIP2,CLCF1,COL27A1,CREB5,CRISPLD2,CXCL1,CXCL2,CXCL3,CXCL5,CXCL6,CXCL8,EREG,ESM1,F3,FABP5,FGF2,FIBCD1,FSTL3,GDF6,GFOD1,GK,GPRC5A,HAS2,HAS3,HBEGF,ICAM1,IGF1,IL11,IL1R1,IL1RL1,IL1RN,IL33,IL6,INHBA,INHBB,IVL,KPRP,LAMC2,LIF,LYPD3,MUC13,NCR3LG1,NGF,PLAUR,PNP,PRG4,PTHLH,PVR,RSPO3,SERPINB2,SLC7A5,SRSF7,STATH,STC1,SYT7,TACS…
GO:CC	extracellular space	GO:0005615	false	0.006037359191338638	2.2191529851245315	3303	256	64	22097	AKR7A3,ANGPTL4,AREG,BMP2,BMP6,C9ORF72,CCL2,CCL7,CEMIP2,CLCF1,COL27A1,CREB5,CRISPLD2,CXCL1,CXCL2,CXCL3,CXCL5,CXCL6,CXCL8,EREG,F3,FABP5,FGF2,FIBCD1,FSTL3,GDF6,GK,GPRC5A,HBEGF,ICAM1,IGF1,IL11,IL1RN,IL33,IL6,INHBA,INHBB,IVL,KPRP,LAMC2,LIF,LYPD3,MUC13,NCR3LG1,NGF,PNP,PRG4,PTHLH,PVR,SERPINB2,SLC7A5,SRSF7,STC1,SYT7,TACSTD2,TFPI2,TGFB3,THBD,TMEM52B,TUBB2A,VEGFA,WNT2,XDH,XYLT1
GO:CC	cytoplasm	GO:0005737	true	0.017085640379733907	1.7673687389505115	12345	256	174	22097	ABHD17C,ACKR3,ADPRHL1,AKR7A3,ARC,AREG,ARL4C,B3GNT5,BAK1,BCL2A1,BNC1,BYSL,C9ORF72,CAVIN4,CBARP,CEMIP,CEMIP2,CHST11,CHST2,CMYA5,COL27A1,CRISPLD2,CTPS1,CXCL1,DACT1,DDX21,DGKE,DHODH,DIO3,DNER,DOC2B,DUSP1,DUSP4,DUSP5,DZIP1L,EGR2,ENC1,EREG,ETS2,F2RL1,FABP5,FAM83G,FERMT1,FGF2,FOXC1,FOXO1,FSTL3,FZD8,GADD45B,GEMIN2,GFPT2,GK,GPAT3,GPR161,GPRC5A,GRB14,HAS1,HAS2,HAS3,HBEGF,HK2,HOMER1,HS3ST2,HSPB8,IER3,IGF1,I…
KEGG	Cytokine-cytokine receptor interaction	KEGG:04060	false	1.9201466674391363e-11	10.716665597115858	291	131	26	8484	ACKR3,BMP2,BMP6,CCL2,CCL7,CLCF1,CXCL1,CXCL2,CXCL3,CXCL5,CXCL6,CXCL8,GDF6,IL11,IL1R1,IL1RL1,IL1RL2,IL1RN,IL33,IL6,INHBA,INHBB,LIF,NGF,RELT,TGFB3
KEGG	Rheumatoid arthritis	KEGG:05323	false	7.688477873778399e-7	6.114159631128382	88	131	12	8484	CCL2,CXCL1,CXCL2,CXCL3,CXCL5,CXCL6,CXCL8,ICAM1,IL11,IL6,TGFB3,VEGFA
KEGG	IL-17 signaling pathway	KEGG:04657	false	0.000013300009304859881	4.876148055194728	92	131	11	8484	CCL2,CCL7,CXCL1,CXCL2,CXCL3,CXCL5,CXCL6,CXCL8,FOSB,IL6,PTGS2
KEGG	TNF signaling pathway	KEGG:04668	false	0.000013340622218227848	4.874823914074566	113	131	12	8484	CCL2,CREB5,CXCL1,CXCL2,CXCL3,CXCL5,CXCL6,ICAM1,IL6,JUNB,LIF,PTGS2
KEGG	Viral protein interaction with cytokine and cytokine receptor	KEGG:04061	false	0.00022171934838012596	3.6541964064431496	98	131	10	8484	ACKR3,CCL2,CCL7,CXCL1,CXCL2,CXCL3,CXCL5,CXCL6,CXCL8,IL6
KEGG	AGE-RAGE signaling pathway in diabetic complications	KEGG:04933	false	0.00201910080559736	2.694841997935114	100	131	9	8484	CCL2,CXCL8,F3,FOXO1,ICAM1,IL6,TGFB3,THBD,VEGFA
KEGG	NF-kappa B signaling pathway	KEGG:04064	false	0.002368779861979518	2.6254752977279887	102	131	9	8484	BCL2A1,CXCL1,CXCL2,CXCL3,CXCL8,GADD45B,ICAM1,IL1R1,PTGS2
KEGG	Kaposi sarcoma-associated herpesvirus infection	KEGG:05167	false	0.003921958261557275	2.4064970325121444	194	131	12	8484	BAK1,CXCL1,CXCL2,CXCL3,CXCL8,FGF2,ICAM1,IL6,MYC,NFATC2,PTGS2,VEGFA
KEGG	Hippo signaling pathway	KEGG:04390	false	0.013726849932710946	1.862429114169041	157	131	10	8484	AREG,BMP2,BMP6,FZD8,GDF6,MYC,SMAD7,TGFB3,WNT2,WWC1
KEGG	Amoebiasis	KEGG:05146	false	0.014508268824923402	1.8383844059383638	101	131	8	8484	CXCL1,CXCL2,CXCL3,CXCL8,IL1R1,IL6,LAMC2,TGFB3
KEGG	MAPK signaling pathway	KEGG:04010	false	0.019734949624306913	1.704763977852882	301	131	14	8484	AREG,DUSP1,DUSP4,DUSP5,EREG,FGF2,GADD45B,IGF1,IL1R1,MYC,NGF,NR4A1,TGFB3,VEGFA
KEGG	TGF-beta signaling pathway	KEGG:04350	false	0.021658801424864368	1.6643655804424713	107	131	8	8484	BMP2,BMP6,GDF6,INHBA,INHBB,MYC,SMAD7,TGFB3
KEGG	Signaling pathways regulating pluripotency of stem cells	KEGG:04550	false	0.03238196404827977	1.4896968137215576	143	131	9	8484	FGF2,FZD8,IGF1,INHBA,INHBB,JARID2,LIF,MYC,WNT2
KEGG	Pathways in cancer	KEGG:05200	false	0.0402485910519397	1.3952493180061214	527	131	19	8484	BAK1,BMP2,CXCL8,EDNRA,FGF2,FOXO1,FZD8,GADD45B,IGF1,IL6,ITGA2,LAMC2,MYC,NKX3-1,PTGS2,RUNX1,TGFB3,VEGFA,WNT2
REAC	Signal Transduction	REAC:R-HSA-162582	false	1.0679611353226506e-7	6.971444551635207	2545	173	78	10842	ABHD17C,ACKR3,ARC,AREG,ARL4C,BMP2,CCL2,CCL7,COL27A1,CXCL1,CXCL2,CXCL3,CXCL5,CXCL6,CXCL8,DACT1,DGKE,DNER,DUSP1,DUSP4,DUSP5,EDNRA,EGR2,EREG,F2RL1,F3,FABP5,FGF2,FOSB,FOXO1,FSTL3,FZD8,GFOD1,GFRA2,GPR161,GPR183,HBEGF,IER3,IGF1,IL1RL1,IL33,IL6,INHBA,INHBB,ITGA2,JUNB,KSR1,LAMC2,MUC13,MYC,NGF,NR4A1,PDE10A,PDE4D,PMEPA1,PPP2R5B,PRDM1,PTHLH,RGS20,RSPO3,RUNX1,SGK1,SH2D2A,SMAD7,SNAI1,SOX7,SOX9,SPDL1,SPHK1,SPR…
REAC	Interleukin-10 signaling	REAC:R-HSA-6783783	false	6.824367185573151e-7	6.165937613965663	45	173	10	10842	CCL2,CXCL1,CXCL2,CXCL8,ICAM1,IL1R1,IL1RN,IL6,LIF,PTGS2
REAC	Chemokine receptors bind chemokines	REAC:R-HSA-380108	false	0.0001066369568729374	3.972092256993939	57	173	9	10842	ACKR3,CCL2,CCL7,CXCL1,CXCL2,CXCL3,CXCL5,CXCL6,CXCL8
REAC	Hyaluronan biosynthesis and export	REAC:R-HSA-2142850	false	0.00012994621870713967	3.8862363534735995	5	173	4	10842	CEMIP,HAS1,HAS2,HAS3
REAC	Interleukin-4 and Interleukin-13 signaling	REAC:R-HSA-6785807	false	0.0005671933407781392	3.246268876697143	110	173	11	10842	CCL2,CXCL8,FGF2,FOXO1,ICAM1,IL6,JUNB,LIF,MYC,PTGS2,VEGFA
REAC	Signaling by Interleukins	REAC:R-HSA-449147	false	0.0006731231013615114	3.171905504344954	471	173	23	10842	CCL2,CLCF1,CXCL1,CXCL2,CXCL8,DUSP4,FGF2,FOXO1,ICAM1,IL11,IL1R1,IL1RL1,IL1RL2,IL1RN,IL33,IL6,JUNB,LIF,MYC,PTGS2,SERPINB2,SOCS2,VEGFA
REAC	NGF-stimulated transcription	REAC:R-HSA-9031628	false	0.0009800736425136852	3.008741290291468	39	173	7	10842	ARC,EGR2,F3,FOSB,JUNB,SGK1,TRIB1
REAC	Nuclear Events (kinase and transcription factor activation)	REAC:R-HSA-198725	false	0.0021519321353822033	2.6671714289599993	61	173	8	10842	ARC,DUSP4,EGR2,F3,FOSB,JUNB,SGK1,TRIB1
REAC	Signaling by Receptor Tyrosine Kinases	REAC:R-HSA-9006934	false	0.002175951988484675	2.662350691403181	505	173	23	10842	ARC,AREG,COL27A1,DUSP4,EGR2,EREG,F3,FGF2,FOSB,HBEGF,IGF1,ITGA2,JUNB,LAMC2,MYC,NGF,PRDM1,SGK1,SH2D2A,SPHK1,SPRED2,TRIB1,VEGFA
REAC	Antagonism of Activin by Follistatin	REAC:R-HSA-2473224	false	0.006632950266201647	2.1782932590253328	4	173	3	10842	FSTL3,INHBA,INHBB
REAC	Peptide ligand-binding receptors	REAC:R-HSA-375276	false	0.027837174466967762	1.5553748486476664	195	173	12	10842	ACKR3,CCL2,CCL7,CXCL1,CXCL2,CXCL3,CXCL5,CXCL6,CXCL8,EDNRA,F2RL1,SSTR2
REAC	Signaling by NTRK1 (TRKA)	REAC:R-HSA-187037	false	0.030747316924300525	1.5121927756872702	112	173	9	10842	ARC,DUSP4,EGR2,F3,FOSB,JUNB,NGF,SGK1,TRIB1
REAC	PI5P, PP2A and IER3 Regulate PI3K/AKT Signaling	REAC:R-HSA-6811558	false	0.04471353512945808	1.3495609927013346	92	173	8	10842	AREG,EREG,FGF2,HBEGF,IER3,IL1RL1,IL33,PPP2R5B
REAC	Signaling by TGFB family members	REAC:R-HSA-9006936	false	0.04920792166859095	1.3079649773134785	119	173	9	10842	BMP2,FSTL3,INHBA,INHBB,JUNB,MYC,PMEPA1,SMAD7,TGFB3
WP	Glucocorticoid receptor pathway	WP:WP2880	false	9.899460934576454e-7	6.004388453838098	70	156	12	8286	ACKR3,ANGPTL4,B3GNT5,CCL2,DNER,ENC1,GADD45B,IL11,PPP1R14C,PTGS2,SLC19A2,THBD
WP	Overview of proinflammatory and profibrotic mediators	WP:WP5095	false	0.000002350395307867077	5.628859088542192	127	156	15	8286	AREG,CCL2,CCL7,CXCL1,CXCL2,CXCL3,CXCL5,CXCL6,CXCL8,IL11,IL1RN,IL33,IL6,LIF,VEGFA
WP	Spinal cord injury	WP:WP2431	false	0.0000387955841249205	4.411217704800666	115	156	13	8286	CCL2,CHST11,CXCL1,CXCL2,CXCL8,ICAM1,IL1R1,IL6,MYC,NR4A1,PTGS2,SOX9,XYLT1
WP	Oligodendrocyte specification and differentiation leading to myelin components for CNS	WP:WP4304	false	0.00019059856699474536	3.7198803689055318	30	156	7	8286	BMP2,CXCL1,CXCL2,FGF2,IGF1,LIF,SOX9
WP	Pluripotent stem cell differentiation pathway	WP:WP2848	false	0.00048292655671592125	3.3161189115637093	48	156	8	8286	FGF2,IGF1,IL11,IL6,INHBA,TGFB3,VEGFA,WNT2
WP	Photodynamic therapy induced NF kB survival signaling	WP:WP3617	false	0.0005817205283488163	3.2352856101034635	35	156	7	8286	BCL2A1,CXCL2,CXCL8,ICAM1,IL6,PTGS2,VEGFA
WP	Nuclear receptors meta pathway	WP:WP2882	false	0.00109585655078381	2.960246291910386	313	156	19	8286	ACKR3,ANGPTL4,B3GNT5,CCL2,DNER,ENC1,FOXO1,GADD45B,HBEGF,IL11,JUNB,MYC,PPP1R14C,PTGS2,SERPINB2,SLC19A2,SLC6A17,SLC7A5,THBD
WP	Immune infiltration in pancreatic cancer	WP:WP5285	false	0.0012490849585878473	2.9034080213608067	39	156	7	8286	CCL2,CXCL1,CXCL5,CXCL8,IL6,TGFB3,VEGFA
WP	Prostaglandin signaling	WP:WP5088	false	0.005407896258794063	2.2669716481805895	33	156	6	8286	AREG,CCL2,CXCL1,CXCL8,IL6,VEGFA
WP	SARS CoV 2 innate immunity evasion and cell specific immune response	WP:WP5039	false	0.005517662840844461	2.25824484079674	66	156	8	8286	CCL2,CXCL1,CXCL2,CXCL3,CXCL5,CXCL6,CXCL8,IL6
WP	Burn wound healing	WP:WP5055	false	0.014045701202641647	1.8524565746655814	75	156	8	8286	CCL2,CXCL1,CXCL8,ICAM1,IL6,INHBA,TGFB3,VEGFA
WP	Interactions of natural killer cells in pancreatic cancer	WP:WP5092	false	0.02354984502171504	1.6280119465578213	27	156	5	8286	CCL2,FOXO1,MYC,NCR3LG1,PVR
WP	Endochondral ossification with skeletal dysplasias	WP:WP4808	false	0.03078243931311404	1.5116969680571921	63	156	7	8286	BMP6,CHST11,FGF2,IGF1,PTHLH,SOX9,VEGFA
WP	Endochondral ossification	WP:WP474	false	0.03078243931311404	1.5116969680571921	63	156	7	8286	BMP6,CHST11,FGF2,IGF1,PTHLH,SOX9,VEGFA
WP	Lung fibrosis	WP:WP3624	false	0.03078243931311404	1.5116969680571921	63	156	7	8286	CCL2,CXCL2,CXCL8,FGF2,IGF1,IL6,SMAD7
WP	Network map of SARS CoV 2 signaling pathway	WP:WP5115	false	0.040022096609729614	1.397700164021002	217	156	13	8286	CCL2,CXCL1,CXCL2,CXCL3,CXCL5,CXCL6,CXCL8,DUSP1,FGF2,IL33,IL6,JUNB,PTGS2
TF	Factor: c-Myc:Max; motif: GCCAYGYGSN	TF:M00322	false	0.000008645441671586195	5.063212814925286	8031	262	152	20045	ABHD17C,ADAMTS14,ADPRHL1,AKR7A3,AMZ1,ARC,AREG,BMP2,BMP6,BNC1,BYSL,C12ORF56,CAVIN4,CBARP,CCL7,CD83,CDCP1,CEMIP,CLDN4,COL27A1,CRISPLD2,CSRNP1,CXCL5,DACT1,DDX21,DGKE,DHODH,DIO3,DNER,DOC2B,DUSP1,DUSP5,EDNRA,EEF1AKMT4,EGR2,ENC1,ETS2,ETV3,FABP5,FAM167A,FAM89A,FERMT1,FIBCD1,FOSB,FOXC2,FOXO1,FSTL3,FZD8,GADD45B,GDF6,GEM,GFOD1,GFPT2,GK,GPAT3,GPRC5A,GTF2H2,HAS1,HAS3,HES4,HK2,HOMER1,HS3ST2,HSPB8,IER3,IL1RL2,…
TF	Factor: E2F; motif: GGCGSG; match class: 1	TF:M00803_1	false	0.000022610841169126163	4.645683280719013	10535	262	183	20045	ABHD17C,ADAMTS14,AKR7A3,ANGPTL4,ARC,AREG,ARL4C,B3GNT5,BMP2,BMP6,BNC1,C11ORF96,C12ORF56,C9ORF72,CBARP,CD83,CDCP1,CEMIP,CEMIP2,CHST11,CHST2,CLCF1,CMYA5,COL27A1,CRISPLD2,CSRNP1,CTPS1,CXCL1,CXCL2,CXCL3,DACT1,DDX21,DGKE,DHODH,DIO3,DNER,DOC2B,DUSP1,DUSP4,DUSP5,EDNRA,EEF1AKMT4,EGR2,ENC1,ETS2,F2RL1,F3,FABP5,FAM83G,FAM89A,FERMT1,FGF2,FIBCD1,FOSB,FOXC1,FOXC2,FOXO1,FSTL3,FZD8,GADD45B,GDF6,GFOD1,GFPT2,GK,GLI…
TF	Factor: ZNF138; motif: GCAGCRSCNSGSNCMGSGCS; match class: 1	TF:M13144_1	false	0.00004213211991725023	4.375386688387955	5699	262	117	20045	ABHD17C,ADAMTS14,ARC,AREG,ARL4C,BAK1,BMP2,BMP6,C11ORF96,C9ORF72,CBARP,CHST11,CLCF1,COL27A1,CSRNP1,CTPS1,CXCL1,CXCL6,DACT1,DGKE,DIO3,DNER,DOC2B,DUSP1,DUSP4,DUSP5,EDNRA,EEF1AKMT4,EGR2,ETS2,ETV3,F3,FABP5,FAM83G,FAM89A,FGF2,FIBCD1,FOXC1,FOXC2,FOXO1,FSTL3,FZD8,GDF6,GEM,GFOD1,GFPT2,GLIS3,GPR161,HBEGF,HES4,HOMER1,HS3ST2,IL11,IL1R1,INHBB,INSIG1,ITGA2,KCNF1,KCNG1,KCNK3,KDM7A,KLHL29,KSR1,LBH,LIF,LRFN5,LRRC…
TF	Factor: RERE; motif: CNGCNSCNNGSRCRGSGSS; match class: 1	TF:M13129_1	false	0.00006884900286931085	4.1621023451890755	6157	262	123	20045	ABHD17C,ADAMTS14,AKR7A3,AMZ1,ANGPTL4,ARC,ARL4C,BAK1,BMP2,C11ORF96,C9ORF72,CBARP,CD83,CEMIP,CHST11,CHST2,CLCF1,CMYA5,COL27A1,CRISPLD2,CSRNP1,CTPS1,CXCL6,DACT1,DGKE,DIO3,DNER,DOC2B,DUSP4,DUSP5,EDNRA,EGR2,F3,FAM83G,FAM89A,FGF2,FIBCD1,FOSB,FOXC1,FOXC2,FOXO1,FSTL3,FZD8,GDF6,GFOD1,GFPT2,GK,GLIS3,GPAT3,GPR161,HAS3,HES4,HK2,HOMER1,HS3ST2,IL11,IL1R1,IL1RL2,INHBB,INSIG1,KCNG1,KCNK3,KDM7A,KLHL29,KSR1,LBH,LR…
TF	Factor: AP-2; motif: SNNNCCNCAGGCN	TF:M00915	false	0.00017436758199555457	3.7585342548915666	9880	262	172	20045	ABHD17C,ACKR3,ADAMTS14,ADPRHL1,AKR7A3,ANGPTL4,ARC,ARL4C,B3GNT5,BMP2,BMP6,BNC1,BYSL,C11ORF96,C9ORF72,CBARP,CDCP1,CEMIP2,CHST11,CLCF1,CLDN4,CMYA5,COL27A1,CRISPLD2,CSRNP1,CTPS1,CXCL1,CXCL2,DACT1,DDX21,DGKE,DIO3,DNER,DOC2B,DUSP1,DUSP5,DZIP1L,EEF1AKMT4,EGR2,ENC1,EREG,F2RL1,F3,FABP5,FAM83G,FAM89A,FERMT1,FGF2,FIBCD1,FOXC1,FOXC2,FOXO1,FSTL3,FZD8,GADD45B,GDF6,GFOD1,GFPT2,GK,GLIS3,GPAT3,GPR161,GPRC5A,HAS3,…
TF	Factor: E2F-2; motif: GCGCGCGCGYW; match class: 1	TF:M11531_1	false	0.00041611184854893634	3.3807899177418768	12708	262	205	20045	ABHD17C,ADAMTS14,AKR7A3,AMZ1,ANGPTL4,ARC,AREG,ARL4C,B3GNT5,BAK1,BMP2,BMP6,BNC1,BYSL,C11ORF96,C12ORF56,C9ORF72,CBARP,CD83,CDCP1,CEMIP,CEMIP2,CHST11,CHST2,CLDN4,CMYA5,COL27A1,CRISPLD2,CSRNP1,CTPS1,CXCL1,CXCL2,CXCL5,CXCL6,DACT1,DDX21,DGKE,DHODH,DIO3,DNER,DOC2B,DUSP1,DUSP4,DUSP5,EDNRA,EEF1AKMT4,EGR2,ENC1,EREG,ESM1,ETS2,ETV3,F2RL1,F3,FABP5,FAM83G,FAM89A,FERMT1,FGF2,FIBCD1,FOSB,FOXC1,FOXC2,FOXO1,FSTL3,…
TF	Factor: ZNF138; motif: GCAGCRSCNSGSNCMGSGCS	TF:M13144	false	0.0005560475368942274	3.254888078690701	9856	262	170	20045	ABHD17C,ADAMTS14,AKR7A3,AMZ1,ANGPTL4,ARC,AREG,ARL4C,BAK1,BMP2,BMP6,BNC1,C11ORF96,C9ORF72,CBARP,CEMIP,CEMIP2,CHST11,CHST2,CLCF1,CMYA5,COL27A1,CRISPLD2,CSRNP1,CTPS1,CXCL1,CXCL2,CXCL3,CXCL5,CXCL6,DACT1,DGKE,DIO3,DNER,DOC2B,DUSP1,DUSP4,DUSP5,EDNRA,EEF1AKMT4,EGR2,ETS2,ETV3,F3,FABP5,FAM83G,FAM89A,FERMT1,FGF2,FIBCD1,FOSB,FOXC1,FOXC2,FOXO1,FSTL3,FZD8,GADD45B,GDF6,GEM,GFOD1,GFPT2,GK,GLIS3,GPAT3,GPR161,GTF…
TF	Factor: ZF5; motif: NRNGNGCGCGCWN; match class: 1	TF:M00333_1	false	0.0007975712106811947	3.0982305308096763	12784	262	205	20045	ABHD17C,ADAMTS14,ADPRHL1,AKR7A3,AMZ1,ANGPTL4,ARC,AREG,ARL4C,B3GNT5,BMP2,BMP6,BNC1,C11ORF96,C12ORF56,C9ORF72,CBARP,CCL2,CD83,CDCP1,CEMIP,CEMIP2,CHST11,CHST2,CLCF1,CMYA5,COL27A1,CRISPLD2,CSRNP1,CTPS1,CXCL1,CXCL2,CXCL3,CXCL5,CXCL6,DACT1,DDX21,DGKE,DIO3,DNER,DOC2B,DUSP1,DUSP4,DUSP5,EDNRA,EEF1AKMT4,EGR2,ENC1,ETS2,ETV3,F2RL1,F3,FABP5,FAM167A,FAM83G,FAM89A,FERMT1,FGF2,FIBCD1,FOSB,FOXC1,FOXC2,FOXO1,FSTL3…
TF	Factor: Hey1; motif: NGCRCGYGYN	TF:M11058	false	0.0010890221413190312	2.9629632903498955	13615	262	214	20045	ABHD17C,ADAMTS14,ADAMTS6,ADPRHL1,AKR7A3,AMZ1,ANGPTL4,ARC,AREG,ARL4C,B3GNT5,BMP2,BMP6,BNC1,BYSL,C11ORF96,C12ORF56,C9ORF72,CAVIN4,CBARP,CD83,CDCP1,CEMIP,CEMIP2,CHST2,CLDN4,CMYA5,COL27A1,CREB5,CRISPLD2,CSRNP1,CTPS1,CXCL1,CXCL2,CXCL5,DACT1,DDX21,DGKE,DHODH,DIO3,DNER,DOC2B,DUSP1,DUSP4,DUSP5,EDNRA,EEF1AKMT4,EGR2,ENC1,EREG,ETS2,ETV3,F2RL1,F3,FABP5,FAM167A,FAM83G,FAM89A,FERMT1,FGF2,FIBCD1,FOSB,FOXC1,FOXC…
TF	Factor: AP-2; motif: SNNNCCNCAGGCN; match class: 1	TF:M00915_1	false	0.0013717161461201095	2.8627357493638166	4691	262	97	20045	ABHD17C,ADAMTS14,ANGPTL4,ARC,ARL4C,C11ORF96,C9ORF72,CBARP,CDCP1,CHST11,CLCF1,COL27A1,CRISPLD2,CSRNP1,CTPS1,DACT1,DGKE,DIO3,DOC2B,DUSP1,DUSP5,EGR2,F2RL1,F3,FABP5,FAM83G,FAM89A,FGF2,FIBCD1,FOXC2,FOXO1,FSTL3,GK,GPAT3,GPR161,HAS3,HK2,IL11,IL1R1,IL1RL2,INHBB,INSIG1,ISG20,JARID2,KCNK3,KDM7A,KIF26B,KLHL29,KSR1,LBH,LRFN5,LRRC4,LRRC8C,MFSD2A,NCR3LG1,NFATC2,NGF,NIPAL1,NR4A1,NR4A2,PGM2L1,PHLDA2,PLK3,PMEPA1,…
TF	Factor: ZNF670; motif: SNGGGCRGRG; match class: 1	TF:M13124_1	false	0.0014739993077558192	2.8315027204375496	8436	262	150	20045	ABHD17C,ADAMTS14,AKR7A3,ANGPTL4,ARC,ARL4C,B3GNT5,BMP2,BMP6,BNC1,C11ORF96,C9ORF72,CBARP,CCL2,CD83,CDCP1,CEMIP2,CHST11,CHST2,CLCF1,CLDN4,CMYA5,COL27A1,CRISPLD2,CSRNP1,CTPS1,CXCL1,CXCL3,DGKE,DIO3,DNER,DOC2B,DUSP4,DUSP5,EGR2,ETS2,ETV3,F2RL1,F3,FABP5,FAM83G,FAM89A,FGF2,FIBCD1,FOSB,FOXC1,FOXO1,FSTL3,FZD8,GFOD1,GFPT2,GK,GPAT3,GPR161,HBEGF,HES4,HK2,HOMER1,HSPB8,IL11,IL1R1,IL1RL2,INHBB,INSIG1,ITGA2,JARID2…
TF	Factor: E2F; motif: GGCGSG	TF:M00803	false	0.0015355884295074425	2.813725168904204	13566	262	213	20045	ABHD17C,ADAMTS14,AKR7A3,AMZ1,ANGPTL4,ARC,AREG,ARL4C,B3GNT5,BAK1,BMP2,BMP6,BNC1,BYSL,C11ORF96,C12ORF56,C9ORF72,CBARP,CD83,CDCP1,CEMIP,CEMIP2,CHST11,CHST2,CLCF1,CLDN4,CMYA5,COL27A1,CRISPLD2,CSRNP1,CTPS1,CXCL1,CXCL2,CXCL3,CXCL5,CXCL6,DACT1,DDX21,DGKE,DHODH,DIO3,DNER,DOC2B,DUSP1,DUSP4,DUSP5,EDNRA,EEF1AKMT4,EGR2,ENC1,ETS2,ETV3,F2RL1,F3,FABP5,FAM83G,FAM89A,FERMT1,FGF2,FIBCD1,FOSB,FOXC1,FOXC2,FOXO1,FSTL…
TF	Factor: AP-2; motif: MKCCCSCNGGCG; match class: 1	TF:M00189_1	false	0.0016431718477837307	2.7843170143851337	6273	262	120	20045	ABHD17C,ADAMTS14,ARC,ARL4C,BMP6,BNC1,C11ORF96,C9ORF72,CBARP,CEMIP,CEMIP2,CHST11,CLCF1,COL27A1,CSRNP1,DACT1,DGKE,DIO3,DNER,DOC2B,DUSP4,DUSP5,EGR2,ETV3,F2RL1,F3,FABP5,FAM167A,FAM83G,FAM89A,FERMT1,FIBCD1,FOXC1,FOXO1,FSTL3,FZD8,GK,GLIS3,GPR161,GPRC5A,HES4,HK2,HOMER1,HS3ST2,IL11,INHBB,INSIG1,JARID2,JUNB,KCNF1,KCNK3,KDM6B,KDM7A,KIF26B,KLHL29,KSR1,LRFN5,LRRC4,LRRC8C,MFSD2A,MYC,MYOCD,NCR3LG1,NFATC2,NGF,N…
TF	Factor: Hey1; motif: NGCRCGYGYN; match class: 1	TF:M11058_1	false	0.0018126214986928953	2.7416928733399186	11364	262	187	20045	ABHD17C,ADAMTS14,ADAMTS6,ADPRHL1,AKR7A3,AMZ1,ANGPTL4,ARC,B3GNT5,BMP2,BMP6,BNC1,BYSL,C11ORF96,C12ORF56,C9ORF72,CBARP,CD83,CDCP1,CEMIP2,CLDN4,CMYA5,COL27A1,CREB5,CRISPLD2,CSRNP1,CTPS1,CXCL2,DACT1,DDX21,DGKE,DHODH,DIO3,DNER,DOC2B,DUSP1,DUSP4,DUSP5,EDNRA,EEF1AKMT4,EGR2,ENC1,ETS2,F2RL1,F3,FABP5,FAM167A,FAM83G,FAM89A,FERMT1,FGF2,FIBCD1,FOSB,FOXC1,FOXC2,FOXO1,FSTL3,FZD8,GADD45B,GDF6,GFOD1,GFPT2,GK,GLIS3…
TF	Factor: Egr-1; motif: GCGCATGCG; match class: 1	TF:M04869_1	false	0.0018711412246589416	2.7278934328230973	10557	262	177	20045	ABHD17C,ADAMTS14,AMZ1,ANGPTL4,ARC,AREG,ARL4C,BMP2,BNC1,BYSL,C11ORF96,C12ORF56,C9ORF72,CBARP,CD83,CDCP1,CEMIP,CEMIP2,CHST11,CHST2,CMYA5,COL27A1,CRISPLD2,CSRNP1,CTPS1,CXCL2,CXCL5,CXCL6,DACT1,DGKE,DIO3,DNER,DOC2B,DUSP4,DUSP5,EDNRA,EEF1AKMT4,EGR2,ENC1,ETS2,F2RL1,F3,FABP5,FAM83G,FAM89A,FERMT1,FGF2,FIBCD1,FOSB,FOXC1,FOXC2,FOXO1,FSTL3,FZD8,GADD45B,GDF6,GEMIN2,GK,GLIS3,GPAT3,GPR161,HAS1,HAS2,HAS3,HBEGF,H…
TF	Factor: ZXDL; motif: GSGSCNNGGGMRGCNCCGGGS	TF:M12722	false	0.001904199027048849	2.720287661081933	10881	262	181	20045	ABHD17C,ACKR3,ADAMTS14,AMZ1,ARC,AREG,ARL4C,B3GNT5,BMP2,BMP6,BNC1,BYSL,C11ORF96,C9ORF72,CBARP,CD83,CEMIP2,CHST11,CHST2,CLCF1,CMYA5,COL27A1,CRISPLD2,CSRNP1,CTPS1,CXCL1,CXCL2,CXCL3,DACT1,DGKE,DHODH,DIO3,DNER,DOC2B,DUSP1,DUSP4,DUSP5,EDNRA,EEF1AKMT4,EGR2,EREG,ESM1,ETS2,ETV3,F2RL1,F3,FABP5,FAM83G,FAM89A,FIBCD1,FOXC1,FOXC2,FOXO1,FSTL3,FZD8,GADD45B,GDF6,GFOD1,GFPT2,GFRA2,GK,GLIS3,GPR161,HBEGF,HES4,HK2,HO…
TF	Factor: pax-6; motif: NYACGCNTSRNYGCNYN; match class: 1	TF:M11883_1	false	0.0020058739094377252	2.6976963704963177	7951	262	143	20045	ADAMTS14,ADPRHL1,AKR7A3,AMZ1,ANGPTL4,ARL4C,B3GNT5,BMP2,BMP6,BNC1,BYSL,C11ORF96,C12ORF56,CD83,CEMIP,CEMIP2,CHST11,CHST2,CLCF1,CLDN4,CSRNP1,CTPS1,CXCL2,DACT1,DDX21,DGKE,DHODH,DIO3,DNER,DOC2B,DUSP1,DUSP4,DUSP5,DZIP1L,EDNRA,EGR2,ENC1,FABP5,FAM167A,FAM83G,FAM89A,FGF2,FIBCD1,FOSB,FOXC1,FOXC2,FZD8,GFOD1,GFPT2,GLIS3,GPAT3,GPATCH4,GPR161,GPRC5A,HAS3,HS3ST2,IER3,IL11,IL1R1,IL1RL2,INHBA,INHBB,INSIG1,ISG20,I…
TF	Factor: EGR1; motif: NACGCCCACGCANW	TF:M03896	false	0.0021616795025103464	2.6652086954933045	6303	262	120	20045	ABHD17C,ADAMTS14,ANGPTL4,ARC,ARL4C,B3GNT5,BMP2,BNC1,C12ORF56,C9ORF72,CBARP,CD83,CDCP1,CEMIP,CHST2,CLCF1,CMYA5,COL27A1,DACT1,DIO3,DOC2B,DUSP1,DUSP4,DUSP5,ETS2,F3,FABP5,FAM83G,FAM89A,FIBCD1,FOSB,FOXC2,FSTL3,GADD45B,GDF6,GEM,GFOD1,GFPT2,GPRC5A,HAS1,HAS2,HBEGF,HES4,HK2,HOMER1,HS3ST2,IL11,IL1R1,IL1RL2,INHBB,INSIG1,ITGA2,JARID2,JUNB,KCNF1,KCNG1,KDM6B,KDM7A,KIF26B,KLHL29,LBH,LIF,LMCD1,LRFN5,LRRC4,MARS2,…
TF	Factor: AP-2alpha; motif: NGCCYSNNGSN; match class: 1	TF:M01857_1	false	0.0026888601363678397	2.570431787432115	4757	262	97	20045	ABHD17C,ADAMTS14,ARL4C,BNC1,C11ORF96,C9ORF72,CBARP,CD83,CEMIP,CEMIP2,CHST11,CHST2,CLCF1,CMYA5,COL27A1,CRISPLD2,CSRNP1,CTPS1,CXCL1,CXCL2,CXCL3,DACT1,DGKE,DIO3,DOC2B,DUSP4,DUSP5,F3,FAM89A,FERMT1,FIBCD1,FOXC1,FOXC2,FOXO1,FSTL3,FZD8,GADD45B,GDF6,GFOD1,GFPT2,HES4,HK2,HOMER1,HS3ST2,ICAM1,IL11,INHBB,INSIG1,JUNB,KCNF1,KCNK3,KDM7A,KIF26B,KLHL29,LRRC4,NCR3LG1,NFATC2,NFKBIE,NIPAL1,NKX3-1,NR4A1,NR4A2,PGM2L1,…
TF	Factor: Kaiso; motif: GCMGGGRGCRGS; match class: 1	TF:M03876_1	false	0.003258925973765013	2.486925504386191	9369	262	161	20045	ABHD17C,ADAMTS14,ADPRHL1,ANGPTL4,ARC,AREG,ARL4C,B3GNT5,BAK1,BMP2,BNC1,C11ORF96,CBARP,CCL2,CD83,CDCP1,CEMIP2,CHST11,CHST2,CLCF1,CLDN4,CMYA5,COL27A1,CRISPLD2,CSRNP1,CTPS1,CXCL1,CXCL2,CXCL3,DACT1,DDX21,DGKE,DHODH,DIO3,DNER,DOC2B,DUSP4,DUSP5,EGR2,ENC1,ETS2,ETV3,F2RL1,F3,FABP5,FAM167A,FAM83G,FAM89A,FGF2,FIBCD1,FOSB,FOXC1,FOXO1,FSTL3,FZD8,GADD45B,GDF6,GEM,GFOD1,GFPT2,GFRA2,GLIS3,GPAT3,GPR161,GPRC5A,HAS…
TF	Factor: ZNF37A; motif: CCYYGGCTCCNTSCCMN	TF:M12354	false	0.0035685031629475003	2.4475139139693933	11203	262	184	20045	ABHD17C,ADAMTS6,ADPRHL1,AKR7A3,ARC,ARL4C,B3GNT5,BAK1,BMP2,BMP6,BNC1,BYSL,C11ORF96,C9ORF72,CBARP,CCL2,CD83,CDCP1,CEMIP,CEMIP2,CHST11,CLCF1,CLDN4,CMYA5,COL27A1,CRISPLD2,CSRNP1,CXCL1,CXCL2,CXCL5,DACT1,DDX21,DGKE,DHODH,DIO3,DNER,DOC2B,DUSP1,DUSP4,DUSP5,EDNRA,EGR2,ENC1,ESM1,ETS2,F2RL1,F3,FAM167A,FAM83G,FAM89A,FERMT1,FGF2,FIBCD1,FOXC1,FOXC2,FOXO1,FSTL3,FZD8,GDF6,GEM,GFOD1,GFPT2,GK,GLIS3,GPAT3,GPATCH4,G…
TF	Factor: AP-2; motif: GSCCSCRGGCNRNRNN	TF:M00800	false	0.00582977255859249	2.2343483883756403	9365	262	160	20045	ANGPTL4,ARC,ARL4C,B3GNT5,BMP2,BMP6,BNC1,C11ORF96,C12ORF56,C9ORF72,CBARP,CD83,CDCP1,CEMIP2,CHST11,CHST2,CLCF1,COL27A1,CSRNP1,CTPS1,CXCL1,CXCL2,CXCL3,DACT1,DDX21,DGKE,DHODH,DIO3,DNER,DOC2B,DUSP1,DUSP4,DUSP5,ENC1,ETV3,F2RL1,F3,FABP5,FAM83G,FAM89A,FERMT1,FGF2,FIBCD1,FOXC1,FOXC2,FOXO1,FSTL3,FZD8,GADD45B,GDF6,GEM,GFOD1,GFPT2,GK,GLIS3,GPAT3,GTF2H2,HAS2,HBEGF,HES4,HK2,HOMER1,HS3ST2,ICAM1,IER3,IL11,IL1R1,…
TF	Factor: E2F-2; motif: GCGCGCGCGYW	TF:M11531	false	0.006837652810366277	2.165092954778107	13659	262	212	20045	ABHD17C,ADAMTS14,AKR7A3,AMZ1,ANGPTL4,ARC,AREG,ARL4C,B3GNT5,BAK1,BMP2,BMP6,BNC1,BYSL,C11ORF96,C12ORF56,C9ORF72,CBARP,CD83,CDCP1,CEMIP,CEMIP2,CHST11,CHST2,CLCF1,CLDN4,CMYA5,COL27A1,CRISPLD2,CSRNP1,CTPS1,CXCL1,CXCL2,CXCL3,CXCL5,CXCL6,DACT1,DDX21,DGKE,DHODH,DIO3,DNER,DOC2B,DUSP1,DUSP4,DUSP5,EDNRA,EEF1AKMT4,EGR2,ENC1,EREG,ESM1,ETS2,ETV3,F2RL1,F3,FABP5,FAM83G,FAM89A,FERMT1,FGF2,FIBCD1,FOSB,FOXC1,FOXC2,…
TF	Factor: HA95; motif: CCSNSSCCNSCNCCWSCCNS; match class: 1	TF:M13127_1	false	0.0072764810232882225	2.138078598935854	8631	262	150	20045	ABHD17C,ADAMTS14,ANGPTL4,ARC,ARL4C,B3GNT5,BMP2,BNC1,C11ORF96,C9ORF72,CBARP,CD83,CEMIP,CEMIP2,CHST11,CHST2,CLCF1,CLDN4,CMYA5,COL27A1,CRISPLD2,CSRNP1,CTPS1,CXCL1,DACT1,DGKE,DIO3,DNER,DOC2B,DUSP1,DUSP4,DUSP5,EDNRA,EGR2,ETS2,ETV3,F3,FABP5,FAM83G,FAM89A,FERMT1,FGF2,FIBCD1,FOXC1,FOXC2,FOXO1,FSTL3,FZD8,GADD45B,GDF6,GFOD1,GK,GLIS3,GPAT3,GPR161,HBEGF,HES4,HK2,HOMER1,HS3ST2,HSPB8,ICAM1,IER3,IL11,IL1R1,INHB…
TF	Factor: c-Myc:Max; motif: GCCAYGYGSN; match class: 1	TF:M00322_1	false	0.00867342316356548	2.061809464503461	2954	262	67	20045	ABHD17C,ADAMTS14,ADPRHL1,AMZ1,ARC,BYSL,CD83,CSRNP1,DACT1,DDX21,DGKE,DIO3,DOC2B,EGR2,ENC1,ETS2,FABP5,FIBCD1,FSTL3,GADD45B,GDF6,GFOD1,GFPT2,GPAT3,HAS1,HAS3,HES4,HK2,HS3ST2,INSIG1,JARID2,KCNG1,KLHL29,LBH,LRFN5,MEDAG,NCR3LG1,NFATC2,NFKBIE,PALM2,PPAT,PPP1R14C,RCL1,RGS20,RHBDF2,RRS1,RUNX1,SEMA7A,SERPINB2,SINHCAF,SLC16A6,SLC18A2,SLC19A1,SLC7A5,SLCO4A1,SMAD7,SNAI1,SOX7,SUV39H2,TET3,THBD,TMEM158,UPP1,URB2…
TF	Factor: WT1; motif: CGCCCCCNCN; match class: 1	TF:M02036_1	false	0.008861167618502941	2.052509048218797	5489	262	106	20045	ANGPTL4,ARC,ARL4C,B3GNT5,C11ORF96,CBARP,CD83,CEMIP,CEMIP2,CHST2,CLCF1,CMYA5,COL27A1,CRISPLD2,CSRNP1,CXCL1,CXCL3,DACT1,DGKE,DIO3,DNER,DOC2B,DUSP4,DUSP5,EGR2,F3,FAM83G,FAM89A,FGF2,FIBCD1,FOXC1,FOXO1,FSTL3,GADD45B,GDF6,GEM,GFOD1,GFPT2,GK,GPR161,HBEGF,HES4,HK2,HOMER1,HS3ST2,IL11,IL1R1,INHBB,JARID2,JUNB,KCNF1,KCNG1,KCNK3,KDM7A,KIF26B,KLHL29,KSR1,LBH,LRRC4,NFATC2,NFKBIE,NR4A1,NR4A2,P3H2,PDE10A,PHLDA2,P…
TF	Factor: AP-2gamma; motif: GCCYNNGGS	TF:M00470	false	0.00951312492819049	2.0216767999769414	9660	262	163	20045	ABHD17C,ADAMTS14,ADPRHL1,AKR7A3,ANGPTL4,AREG,ARL4C,BAK1,BMP2,C11ORF96,C9ORF72,CBARP,CD83,CDCP1,CEMIP,CHST11,CLCF1,CLDN4,CMYA5,COL27A1,CSRNP1,CTPS1,CXCL1,CXCL2,CXCL3,DACT1,DGKE,DIO3,DNER,DOC2B,DUSP4,DUSP5,EDNRA,ENC1,EREG,ESM1,ETV3,F2RL1,F3,FABP5,FAM167A,FAM83G,FAM89A,FERMT1,FOSB,FOXC1,FOXC2,FOXO1,FSTL3,GADD45B,GDF6,GFOD1,GFPT2,GK,GPR161,GPRC5A,HAS1,HBEGF,HES4,HK2,HOMER1,HSPB8,ICAM1,IL11,IL1R1,IL1R…
TF	Factor: RERE; motif: CNGCNSCNNGSRCRGSGSS	TF:M13129	false	0.010556564742730147	1.9764773844532346	10538	262	174	20045	ABHD17C,ADAMTS14,AKR7A3,AMZ1,ANGPTL4,ARC,AREG,ARL4C,BAK1,BMP2,BMP6,BNC1,BYSL,C11ORF96,C9ORF72,CBARP,CD83,CEMIP,CEMIP2,CHST11,CHST2,CLCF1,CMYA5,COL27A1,CRISPLD2,CSRNP1,CTPS1,CXCL5,CXCL6,DACT1,DGKE,DIO3,DNER,DOC2B,DUSP1,DUSP4,DUSP5,EDNRA,EGR2,ETV3,F3,FABP5,FAM167A,FAM83G,FAM89A,FGF2,FIBCD1,FOSB,FOXC1,FOXC2,FOXO1,FSTL3,FZD8,GADD45B,GDF6,GFOD1,GFPT2,GK,GLIS3,GPAT3,GPR161,HAS3,HBEGF,HES4,HK2,HOMER1,HS…
TF	Factor: ZNF609; motif: GNSNGGGNGCTGN; match class: 1	TF:M13132_1	false	0.016010155719861693	1.7956044439740315	5487	262	105	20045	ABHD17C,ADAMTS14,AKR7A3,AMZ1,ARC,ARL4C,BAK1,BMP2,CBARP,CEMIP,CEMIP2,CHST2,CLCF1,COL27A1,CRISPLD2,CSRNP1,CTPS1,CXCL2,DACT1,DGKE,DNER,DOC2B,DUSP1,DUSP4,DUSP5,ETS2,ETV3,FABP5,FAM83G,FAM89A,FERMT1,FIBCD1,FOXC2,FOXO1,FSTL3,FZD8,GADD45B,GDF6,GK,GPR161,HAS3,HES4,HOMER1,HSPB8,ICAM1,INSIG1,ITGA2,JUNB,KCNF1,KCNK3,KDM6B,KDM7A,KIF26B,KLHL29,LBH,LIF,LRFN5,LRRC4,LRRC8C,NCR3LG1,NFATC2,NFKBIE,NGF,NOP16,NR4A1,P3H…
TF	Factor: Egr-1; motif: NGCGTGCGY; match class: 1	TF:M04950_1	false	0.020262171058285955	1.6933140225434713	5721	262	108	20045	ABHD17C,ADAMTS14,AMZ1,ANGPTL4,ARC,AREG,ARL4C,BMP6,C11ORF96,CBARP,CDCP1,CEMIP,COL27A1,CSRNP1,CTPS1,DACT1,DDX21,DGKE,DHODH,DIO3,DOC2B,DUSP1,DUSP4,EDNRA,EGR2,ETS2,ETV3,FERMT1,FOXC1,FSTL3,GADD45B,GEM,GFOD1,GLIS3,GPAT3,HAS1,HAS2,HES4,HK2,HOMER1,HS3ST2,IL1R1,IL1RL2,INHBB,INSIG1,ITGA2,KCNF1,KCNK3,KDM6B,KDM7A,KIF26B,KLHL29,KSR1,LBH,LMCD1,LRFN5,MARS2,MEDAG,MYOCD,NR4A1,P3H2,PALM2,PDE10A,PHLDA2,PINX1,PKP1,P…
TF	Factor: Zbtb37; motif: NYACCGCRNTCACCGCR	TF:M12345	false	0.02064793018607373	1.685123476880218	5862	262	110	20045	ABHD17C,ADAMTS14,AKR7A3,AMZ1,AREG,ARL4C,BMP2,BMP6,BNC1,BYSL,C11ORF96,CBARP,CD83,CEMIP,CHST11,CHST2,CMYA5,CRISPLD2,CXCL2,CXCL3,DIO3,DNER,DUSP4,DUSP5,F3,FAM83G,FERMT1,FGF2,FIBCD1,FOXC1,FOXC2,FOXO1,FSTL3,GADD45B,GDF6,GFOD1,GFPT2,GK,GPR161,HES4,HOMER1,ICAM1,IL1RL2,INHBA,INHBB,INSIG1,ITGA2,JUNB,KCNF1,KCNG1,KCNK3,KDM7A,KIF26B,KLHL29,KSR1,LBH,LIF,LRRC4,MARS2,MYC,NFATC2,NGF,NKX3-1,NR4A1,NR4A2,PHLDA2,PLEK…
TF	Factor: ZNF609; motif: GNSNGGGNGCTGN	TF:M13132	false	0.02134278183051408	1.6707489750285116	11356	262	183	20045	ABHD17C,ADAMTS14,AKR7A3,AMZ1,ANGPTL4,ARC,ARL4C,B3GNT5,BAK1,BMP2,BMP6,BNC1,BYSL,C11ORF96,C12ORF56,CBARP,CCL7,CEMIP,CEMIP2,CHST11,CHST2,CLCF1,CMYA5,COL27A1,CRISPLD2,CSRNP1,CTPS1,CXCL2,DACT1,DGKE,DHODH,DIO3,DNER,DOC2B,DUSP1,DUSP4,DUSP5,DZIP1L,EEF1AKMT4,ENC1,EREG,ESM1,ETS2,ETV3,F3,FABP5,FAM167A,FAM83G,FAM89A,FERMT1,FGF2,FIBCD1,FOSB,FOXC1,FOXC2,FOXO1,FSTL3,FZD8,GADD45B,GDF6,GEM,GEMIN2,GFOD1,GFPT2,GK,G…
TF	Factor: Egr-1; motif: GCGGGGGCGG	TF:M01873	false	0.022609322142478253	1.6457124581851252	6934	262	125	20045	ABHD17C,ADAMTS14,AKR7A3,ANGPTL4,ARC,ARL4C,B3GNT5,BMP2,C12ORF56,CBARP,CD83,CDCP1,CEMIP,CEMIP2,CHST2,CLCF1,CMYA5,COL27A1,DGKE,DIO3,DNER,DOC2B,DUSP4,DUSP5,EGR2,F3,FAM167A,FAM83G,FAM89A,FIBCD1,FOSB,FOXC1,FOXC2,FSTL3,GADD45B,GDF6,GEM,GFOD1,GFPT2,GK,GLIS3,GPR161,GPRC5A,HAS1,HAS2,HBEGF,HES4,HK2,HOMER1,HS3ST2,IL11,IL1R1,INHBB,INSIG1,ITGA2,JARID2,JUNB,KCNF1,KCNG1,KDM7A,KIF26B,KLHL29,KSR1,LBH,LIF,LRFN5,LRR…
TF	Factor: pax-2; motif: NCGTCACGCNYSRNYGCNYN; match class: 1	TF:M11877_1	false	0.024993578886210708	1.6021715518268833	5401	262	103	20045	ABHD17C,ADPRHL1,AKR7A3,AMZ1,B3GNT5,C11ORF96,C12ORF56,CD83,CEMIP2,CHST2,CLCF1,CSRNP1,CTPS1,CXCL2,DACT1,DHODH,DIO3,DOC2B,DUSP1,DUSP4,DUSP5,EEF1AKMT4,ENC1,ETS2,ETV3,F2RL1,FABP5,FAM83G,FAM89A,FGF2,FIBCD1,FOXO1,GFOD1,GFPT2,GPATCH4,GPR161,HAS1,HES4,HK2,HS3ST2,HSPB8,ICAM1,INHBA,INHBB,INSIG1,ISG20,JARID2,JUNB,KCNF1,KCNG1,KCNK3,KIF26B,KLHL29,KSR1,LBH,LRRC4,MFSD2A,NGF,NKX3-1,NR4A1,NR4A2,P3H2,PGM2L1,PINX1,P…
TF	Factor: MOVO-B; motif: GNGGGGG; match class: 1	TF:M01104_1	false	0.03154132408869651	1.501120079163608	5843	262	109	20045	ANGPTL4,ARL4C,B3GNT5,BMP2,BMP6,BNC1,C11ORF96,CBARP,CD83,CEMIP,CHST11,CHST2,CLCF1,CLDN4,CMYA5,COL27A1,CSRNP1,DACT1,DIO3,DNER,DOC2B,DUSP4,DUSP5,EGR2,ETV3,F3,FAM83G,FAM89A,FGF2,FIBCD1,FOXC1,FOXO1,FSTL3,FZD8,GADD45B,GDF6,GFOD1,GFPT2,HAS1,HAS3,HES4,HK2,HOMER1,HS3ST2,IL11,IL1R1,INHBB,INSIG1,ITGA2,JARID2,JUNB,KCNF1,KCNG1,KCNK3,KDM6B,KDM7A,KIF26B,KLHL29,KSR1,LBH,LRRC4,LRRC8C,MEDAG,NCR3LG1,NFATC2,NGF,NIPA…
TF	Factor: Foxn2; motif: NNGCGTCNNNNNGACGCNN	TF:M11541	false	0.03408956476599653	1.4673785435329945	5992	262	111	20045	ABHD17C,ADAMTS14,AKR7A3,ARC,AREG,BMP2,BMP6,BYSL,C11ORF96,CBARP,CD83,CDCP1,CHST2,CLCF1,CMYA5,CRISPLD2,CSRNP1,CTPS1,DGKE,DHODH,DUSP5,DZIP1L,ENC1,ETV3,F2RL1,F3,FAM83G,FAM89A,FOSB,FOXC1,FOXO1,GDF6,GEM,GFOD1,GFPT2,GK,GLIS3,GPAT3,GPR161,HOMER1,ICAM1,IER3,INHBB,INSIG1,ITGA2,ITPRIP,JUNB,KCNG1,KCNK3,KDM6B,KDM7A,KLHL29,KSR1,LBH,LIF,LMCD1,LRFN5,LRRC4,LRRC8C,MARS2,MEDAG,NFATC2,NKX3-1,NR4A1,NR4A2,P3H2,PALM2,P…
TF	Factor: MAZ; motif: GGGMGGGGSSGGGGGGGGGGGG; match class: 1	TF:M09636_1	false	0.03503937665147885	1.455443628509409	14493	262	219	20045	ABHD17C,ADAMTS14,ADAMTS6,AKR7A3,AMZ1,ANGPTL4,ARC,AREG,ARL4C,B3GNT5,BAK1,BMP2,BMP6,BNC1,BYSL,C11ORF96,C12ORF56,C9ORF72,CBARP,CD83,CDCP1,CEMIP,CEMIP2,CHRNA9,CHST11,CHST2,CLCF1,CLDN4,CMYA5,COL27A1,CRISPLD2,CSRNP1,CTPS1,CXCL1,CXCL2,CXCL3,CXCL6,DACT1,DGKE,DHODH,DIO3,DNER,DOC2B,DUSP1,DUSP4,DUSP5,EDNRA,EEF1AKMT4,EGR2,ENC1,EREG,ETS2,ETV3,F2RL1,F3,FABP5,FAM167A,FAM83G,FAM89A,FGF2,FIBCD1,FOSB,FOXC1,FOXC2,F…
TF	Factor: E2F-3; motif: GGCGGGN; match class: 1	TF:M02089_1	false	0.035587704807884056	1.4487000204652076	9682	262	161	20045	ABHD17C,ADAMTS14,AKR7A3,ANGPTL4,ARC,ARL4C,B3GNT5,BMP2,BMP6,BNC1,BYSL,C11ORF96,C12ORF56,C9ORF72,CBARP,CD83,CDCP1,CEMIP,CEMIP2,CHST11,CHST2,CLCF1,CLDN4,CMYA5,COL27A1,CRISPLD2,CSRNP1,CTPS1,CXCL3,DACT1,DGKE,DIO3,DNER,DOC2B,DUSP1,DUSP4,DUSP5,EEF1AKMT4,EGR2,ENC1,ETV3,F2RL1,F3,FABP5,FAM83G,FAM89A,FGF2,FIBCD1,FOSB,FOXC1,FOXC2,FOXO1,FSTL3,FZD8,GADD45B,GDF6,GFOD1,GFPT2,GK,GPAT3,GPR161,GPRC5A,HAS1,HAS2,HAS3…
TF	Factor: Churchill; motif: CGGGNN; match class: 1	TF:M00986_1	false	0.037222932029848554	1.4291894207207922	10709	262	174	20045	ABHD17C,ACKR3,ADAMTS14,ADAMTS6,ADPRHL1,ANGPTL4,ARL4C,B3GNT5,BAK1,BMP2,BMP6,BNC1,BYSL,C11ORF96,C12ORF56,C9ORF72,CBARP,CD83,CEMIP,CEMIP2,CHST11,CHST2,CLCF1,CLDN4,CMYA5,COL27A1,CRISPLD2,CSRNP1,CTPS1,CXCL1,CXCL2,CXCL3,DACT1,DGKE,DIO3,DNER,DOC2B,DUSP1,DUSP4,DUSP5,EGR2,ENC1,ETV3,F3,FAM167A,FAM83G,FAM89A,FGF2,FIBCD1,FOSB,FOXC1,FOXC2,FOXO1,FSTL3,FZD8,GADD45B,GDF6,GFOD1,GFPT2,GK,GLIS3,GPAT3,GPR161,GPRC5A,…
TF	Factor: ZXDL; motif: GSGSCNNGGGMRGCNCCGGGS; match class: 1	TF:M12722_1	false	0.041635032528852464	1.3805410916975145	6868	262	123	20045	ABHD17C,ADAMTS14,ARL4C,B3GNT5,BMP2,BMP6,BNC1,C11ORF96,C9ORF72,CBARP,CEMIP2,CHST11,CHST2,CLCF1,COL27A1,CRISPLD2,CSRNP1,DACT1,DGKE,DIO3,DNER,DOC2B,DUSP1,DUSP4,DUSP5,EGR2,EREG,ETV3,F3,FAM83G,FAM89A,FIBCD1,FOXC1,FOXC2,FOXO1,FSTL3,FZD8,GADD45B,GDF6,GFOD1,GFPT2,GPR161,HBEGF,HES4,HOMER1,HS3ST2,IER3,IL11,IL1RL2,INHBB,INSIG1,ITGA2,JARID2,JUNB,KCNF1,KCNG1,KCNK3,KDM6B,KDM7A,KIF26B,KLHL29,KSR1,LAMC2,LRFN5,LR…
TF	Factor: E2F-2; motif: GCGCGCGCNCS; match class: 1	TF:M11529_1	false	0.04682968084818614	1.3294788019946435	14894	262	223	20045	ABHD17C,ADAMTS14,ADPRHL1,AKR7A3,AMZ1,ANGPTL4,ARC,AREG,ARL4C,B3GNT5,BMP2,BMP6,BNC1,BYSL,C11ORF96,C12ORF56,C9ORF72,CBARP,CCL7,CD83,CDCP1,CEMIP,CEMIP2,CHRNA9,CHST11,CHST2,CLCF1,CLDN4,CMYA5,COL27A1,CRISPLD2,CSRNP1,CTPS1,CXCL1,CXCL2,CXCL3,CXCL5,CXCL6,DACT1,DDX21,DGKE,DHODH,DIO3,DNER,DOC2B,DUSP1,DUSP4,DUSP5,EDNRA,EGR2,ENC1,EREG,ESM1,ETS2,ETV3,F2RL1,F3,FABP5,FAM167A,FAM83G,FAM89A,FERMT1,FGF2,FIBCD1,FOSB…
MIRNA	hsa-miR-98-5p	MIRNA:hsa-miR-98-5p	false	0.00019678328943021535	3.7060117840366824	774	238	33	14819	ABHD17C,ACKR3,CCL2,CEMIP2,CHRNA9,CHST11,CTPS1,CXCL2,CXCL8,DUSP1,FAM83G,FOXO1,HBEGF,HK2,ICAM1,IER3,IGF1,IL6,MARS2,MYC,PALM2,PGM2L1,PPAT,RHBDF2,SINHCAF,SLC19A2,SLC35F2,SLC7A6,SMAD7,TET3,TRIB1,TUBB2A,URB2
MIRNA	hsa-miR-223-3p	MIRNA:hsa-miR-223-3p	false	0.02153086123548287	1.6669385980289455	99	238	9	14819	CXCL2,F3,FOXO1,IL6,LIF,PRDM1,SINHCAF,SLC7A5,ZNF365
CORUM	HAS1-HAS2 complex	CORUM:7485	false	0.0497991612024419	1.3027779722647572	2	50	2	3383	HAS1,HAS2
CORUM	HAS2-HAS3	CORUM:7486	false	0.0497991612024419	1.3027779722647572	2	50	2	3383	HAS2,HAS3
