# Supplementary material for: RNAseq of Gingival Fibroblasts Exposed to PRF Membrane Lysates and PRF Serum
Source: Cells. 2024 Aug 5;13(15):1308. doi: 10.3390/cells13151308 (PMC11311358; doi:10.3390/cells13151308)
Supplement: Supplementary file 1 [file cells-13-01308-s001.zip › Table S6 PRF downregulate GProfiler.csv]

source	term_name	term_id	highlighted	adjusted_p_value	negative_log10_of_adjusted_p_value	term_size	query_size	intersection_size	effective_domain_size	intersections
GO:MF	transcription regulator activity	GO:0140110	true	0.00006484851438054516	4.188099968750631	1952	129	33	20212	AHR,ALX1,ATOH8,BTG2,CITED2,DACH1,DBP,DYRK1B,EBF1,ETV2,FOXP2,FOXQ1,HHEX,MAF,MAMSTR,MXD3,NCOA7,NFE2,NR1D1,OSR1,OSR2,PAX9,RFXAP,RORB,RUNX1T1,SOX13,TEF,TRERF1,ZFHX4,ZHX2,ZNF135,ZNF510,ZSCAN31
GO:MF	DNA-binding transcription factor activity, RNA polymerase II-specific	GO:0000981	false	0.0001656493930883839	3.7808101509613072	1351	129	26	20212	AHR,ALX1,ATOH8,DACH1,DBP,EBF1,ETV2,FOXP2,FOXQ1,HHEX,MAF,MXD3,NFE2,NR1D1,OSR1,OSR2,PAX9,RFXAP,RORB,SOX13,TEF,ZFHX4,ZHX2,ZNF135,ZNF510,ZSCAN31
GO:MF	DNA-binding transcription factor activity	GO:0003700	false	0.0005489376821607461	3.2604769557864897	1439	129	26	20212	AHR,ALX1,ATOH8,DACH1,DBP,EBF1,ETV2,FOXP2,FOXQ1,HHEX,MAF,MXD3,NFE2,NR1D1,OSR1,OSR2,PAX9,RFXAP,RORB,SOX13,TEF,ZFHX4,ZHX2,ZNF135,ZNF510,ZSCAN31
GO:MF	RNA polymerase II transcription regulatory region sequence-specific DNA binding	GO:0000977	true	0.0009101442767830349	3.0408897575205214	1383	129	25	20212	AHR,ALX1,ATOH8,DACH1,DBP,EBF1,ETV2,FOXP2,FOXQ1,HHEX,MAF,MXD3,NFE2,NR1D1,OSR1,OSR2,PAX9,RFXAP,RORB,SOX13,TEF,ZFHX4,ZNF135,ZNF510,ZSCAN31
GO:MF	transcription cis-regulatory region binding	GO:0000976	false	0.0009262194114035954	3.0332861214449895	1480	129	26	20212	AHR,ALX1,ATOH8,DACH1,DBP,EBF1,ETV2,FOXP2,FOXQ1,HHEX,MAF,MXD3,NFE2,NR1D1,OSR1,OSR2,PAX9,PER3,RFXAP,RORB,SOX13,TEF,ZFHX4,ZNF135,ZNF510,ZSCAN31
GO:MF	transcription regulatory region nucleic acid binding	GO:0001067	false	0.000949649380217539	3.0224367108622103	1482	129	26	20212	AHR,ALX1,ATOH8,DACH1,DBP,EBF1,ETV2,FOXP2,FOXQ1,HHEX,MAF,MXD3,NFE2,NR1D1,OSR1,OSR2,PAX9,PER3,RFXAP,RORB,SOX13,TEF,ZFHX4,ZNF135,ZNF510,ZSCAN31
GO:MF	DNA binding	GO:0003677	false	0.0010299567738548852	2.9871810017707796	2532	129	36	20212	AHR,ALX1,ATOH8,BCL2,DACH1,DBP,DNASE1,EBF1,ETV2,FOXP2,FOXQ1,HHEX,MAF,MLLT3,MXD3,NFE2,NR1D1,OSR1,OSR2,PAX9,PER3,RFXAP,RORB,RUNX1T1,SOX13,TEF,THAP8,TOX,TRERF1,TRIM16,ZFHX4,ZHX2,ZNF135,ZNF385A,ZNF510,ZSCAN31
GO:MF	sequence-specific double-stranded DNA binding	GO:1990837	false	0.0019422303582997508	2.7116992618608737	1541	129	26	20212	AHR,ALX1,ATOH8,DACH1,DBP,EBF1,ETV2,FOXP2,FOXQ1,HHEX,MAF,MXD3,NFE2,NR1D1,OSR1,OSR2,PAX9,PER3,RFXAP,RORB,SOX13,TEF,ZFHX4,ZNF135,ZNF510,ZSCAN31
GO:MF	sequence-specific DNA binding	GO:0043565	false	0.0022615437924533677	2.645594998173775	1654	129	27	20212	AHR,ALX1,ATOH8,BCL2,DACH1,DBP,EBF1,ETV2,FOXP2,FOXQ1,HHEX,MAF,MXD3,NFE2,NR1D1,OSR1,OSR2,PAX9,PER3,RFXAP,RORB,SOX13,TEF,ZFHX4,ZNF135,ZNF510,ZSCAN31
GO:MF	double-stranded DNA binding	GO:0003690	false	0.0057263241421507335	2.242124072108506	1637	129	26	20212	AHR,ALX1,ATOH8,DACH1,DBP,EBF1,ETV2,FOXP2,FOXQ1,HHEX,MAF,MXD3,NFE2,NR1D1,OSR1,OSR2,PAX9,PER3,RFXAP,RORB,SOX13,TEF,ZFHX4,ZNF135,ZNF510,ZSCAN31
GO:MF	protein binding	GO:0005515	true	0.012258439401259686	1.9115648155077904	14838	129	114	20212	ADM,ADRB2,AHR,ALPK1,ALX1,ANKRD33B,APOL3,ARHGAP27,ARHGEF26,ARHGEF3,ATOH8,BBC3,BCL2,BMF,BMP4,BTG2,C14ORF93,CCDC102B,CCDC110,CCR1,CITED2,CNKSR3,COQ8A,CUTC,DACH1,DBP,DCLK2,DDIT4L,DEPTOR,DNASE1,DYRK1B,EBF1,EVI2A,EYA1,FANCC,FAXDC2,FBXO10,FBXO32,FILIP1L,FOXP2,FZD4,GAS1,GPER1,HHEX,HTR2B,ID2,IFIT1,IFIT2,IFIT3,KCNB1,KCNS2,KIAA1671,LRIG3,LRRC17,MAF,MAP2K6,MAP3K5,MBP,MLLT3,MVK,MXD3,NCOA7,NEK8,NFE2,NR1D1,ORAI…
GO:MF	RNA polymerase II cis-regulatory region sequence-specific DNA binding	GO:0000978	false	0.02788685857061936	1.554600405858952	1180	129	20	20212	AHR,ATOH8,DACH1,DBP,EBF1,ETV2,FOXP2,FOXQ1,HHEX,MAF,MXD3,NFE2,NR1D1,PAX9,RORB,SOX13,TEF,ZFHX4,ZNF135,ZSCAN31
GO:MF	cis-regulatory region sequence-specific DNA binding	GO:0000987	false	0.03639412661467249	1.438968698346896	1203	129	20	20212	AHR,ATOH8,DACH1,DBP,EBF1,ETV2,FOXP2,FOXQ1,HHEX,MAF,MXD3,NFE2,NR1D1,PAX9,RORB,SOX13,TEF,ZFHX4,ZNF135,ZSCAN31
GO:BP	regulation of developmental process	GO:0050793	true	7.708632823988913e-9	8.113022640061574	2455	120	43	21031	ADM,ADRB2,ALX1,ATOH8,BCL2,BMP4,BTG2,CCR1,CITED2,ETV2,EVI2B,EYA1,FAXDC2,FZD4,GPER1,HHEX,ID2,LFNG,LRRC17,MAF,MAMSTR,MAP3K5,NR1D1,OSR1,OSR2,P2RX7,PALMD,PAX9,PGF,PRDM6,RAB7B,RGMA,RORB,RSPO2,RUNX1T1,SEMA6C,SHROOM3,SOX13,TOX,TRIM16,ZHX2,ZNF135,ZNF385A
GO:BP	regulation of DNA-templated transcription	GO:0006355	false	2.593050817251398e-7	6.586188972071524	3446	120	49	21031	ADRB2,AHR,ALX1,ATOH8,BMP4,BTG2,CITED2,DACH1,DBP,DYRK1B,EBF1,ETV2,EYA1,FOXP2,FOXQ1,FZD4,GPER1,HHEX,ID2,MAF,MAMSTR,MAP3K5,MLLT3,MXD3,NCOA7,NFE2,NR1D1,OSR1,OSR2,PAX9,PER3,PIM2,PRDM6,RAB7B,RFXAP,RGMA,RORB,RUNX1T1,SLC40A1,SOX13,TEF,TOX,TRERF1,TRIM16,ZFHX4,ZHX2,ZNF135,ZNF510,ZSCAN31
GO:BP	regulation of RNA biosynthetic process	GO:2001141	false	3.124832803961436e-7	6.5051732148829435	3464	120	49	21031	ADRB2,AHR,ALX1,ATOH8,BMP4,BTG2,CITED2,DACH1,DBP,DYRK1B,EBF1,ETV2,EYA1,FOXP2,FOXQ1,FZD4,GPER1,HHEX,ID2,MAF,MAMSTR,MAP3K5,MLLT3,MXD3,NCOA7,NFE2,NR1D1,OSR1,OSR2,PAX9,PER3,PIM2,PRDM6,RAB7B,RFXAP,RGMA,RORB,RUNX1T1,SLC40A1,SOX13,TEF,TOX,TRERF1,TRIM16,ZFHX4,ZHX2,ZNF135,ZNF510,ZSCAN31
GO:BP	biological regulation	GO:0065007	false	3.356970349975323e-7	6.474052494587249	12680	120	104	21031	ADH1B,ADM,ADRB2,AHR,ALPK1,ALX1,APOL3,ARHGAP20,ARHGAP27,ARHGAP28,ARHGEF3,ATOH8,BBC3,BCL2,BMF,BMP4,BTG2,C14ORF93,CCR1,CITED2,CNKSR3,DACH1,DBP,DCLK2,DDIT4L,DEPTOR,DNASE1,DYRK1B,EBF1,ETV2,EVI2B,EYA1,FAXDC2,FBXO10,FBXO32,FOXP2,FOXQ1,FZD4,GAS1,GPER1,HHEX,HTR2B,ID2,IFIT1,IFIT2,IFIT3,KCNB1,KCNS2,LFNG,LRRC17,MAF,MAMSTR,MAP2K6,MAP3K5,MBP,MLLT3,MVK,MXD3,NCOA7,NEK8,NFE2,NR1D1,OSR1,OSR2,P2RX7,PALMD,PAQR8,PAX9…
GO:BP	regulation of biological process	GO:0050789	false	4.786697771064415e-7	6.319963992719144	12287	120	102	21031	ADM,ADRB2,AHR,ALPK1,ALX1,APOL3,ARHGAP20,ARHGAP27,ARHGAP28,ARHGEF3,ATOH8,BBC3,BCL2,BMF,BMP4,BTG2,C14ORF93,CCR1,CITED2,CNKSR3,DACH1,DBP,DCLK2,DDIT4L,DEPTOR,DNASE1,DYRK1B,EBF1,ETV2,EVI2B,EYA1,FAXDC2,FBXO10,FBXO32,FOXP2,FOXQ1,FZD4,GAS1,GPER1,HHEX,HTR2B,ID2,IFIT1,IFIT2,IFIT3,KCNB1,KCNS2,LFNG,LRRC17,MAF,MAMSTR,MAP2K6,MAP3K5,MBP,MLLT3,MVK,MXD3,NCOA7,NEK8,NFE2,NR1D1,OSR1,OSR2,P2RX7,PALMD,PAQR8,PAX9,PER3,…
GO:BP	regulation of transcription by RNA polymerase II	GO:0006357	false	5.402826464026544e-7	6.267378981549463	2567	120	41	21031	ADRB2,AHR,ALX1,ATOH8,BMP4,BTG2,CITED2,DACH1,DBP,EBF1,ETV2,EYA1,FOXP2,FOXQ1,GPER1,HHEX,ID2,MAF,MAMSTR,MXD3,NCOA7,NFE2,NR1D1,OSR1,OSR2,PAX9,PER3,PRDM6,RFXAP,RGMA,RORB,SLC40A1,SOX13,TEF,TOX,TRERF1,ZFHX4,ZHX2,ZNF135,ZNF510,ZSCAN31
GO:BP	DNA-templated transcription	GO:0006351	false	9.024664600960129e-7	6.044568929550721	3569	120	49	21031	ADRB2,AHR,ALX1,ATOH8,BMP4,BTG2,CITED2,DACH1,DBP,DYRK1B,EBF1,ETV2,EYA1,FOXP2,FOXQ1,FZD4,GPER1,HHEX,ID2,MAF,MAMSTR,MAP3K5,MLLT3,MXD3,NCOA7,NFE2,NR1D1,OSR1,OSR2,PAX9,PER3,PIM2,PRDM6,RAB7B,RFXAP,RGMA,RORB,RUNX1T1,SLC40A1,SOX13,TEF,TOX,TRERF1,TRIM16,ZFHX4,ZHX2,ZNF135,ZNF510,ZSCAN31
GO:BP	regulation of cell differentiation	GO:0045595	false	0.000001182549623430354	5.92718062587151	1576	120	31	21031	ADM,ALX1,ATOH8,BCL2,BMP4,BTG2,CCR1,ETV2,EVI2B,EYA1,FAXDC2,FZD4,GPER1,ID2,LRRC17,MAF,MAMSTR,MAP3K5,NR1D1,OSR1,PRDM6,RAB7B,RGMA,RORB,RUNX1T1,SEMA6C,SOX13,TOX,TRIM16,ZHX2,ZNF385A
GO:BP	RNA biosynthetic process	GO:0032774	false	0.000001235516656235676	5.908151395415699	3601	120	49	21031	ADRB2,AHR,ALX1,ATOH8,BMP4,BTG2,CITED2,DACH1,DBP,DYRK1B,EBF1,ETV2,EYA1,FOXP2,FOXQ1,FZD4,GPER1,HHEX,ID2,MAF,MAMSTR,MAP3K5,MLLT3,MXD3,NCOA7,NFE2,NR1D1,OSR1,OSR2,PAX9,PER3,PIM2,PRDM6,RAB7B,RFXAP,RGMA,RORB,RUNX1T1,SLC40A1,SOX13,TEF,TOX,TRERF1,TRIM16,ZFHX4,ZHX2,ZNF135,ZNF510,ZSCAN31
GO:BP	positive regulation of DNA-templated transcription	GO:0045893	false	0.0000018229797540230624	5.73921815458413	1703	120	32	21031	ADRB2,AHR,ALX1,ATOH8,BMP4,CITED2,DBP,DYRK1B,ETV2,EYA1,FZD4,GPER1,HHEX,ID2,MAF,MAMSTR,MAP3K5,MLLT3,NCOA7,NFE2,NR1D1,OSR1,OSR2,PAX9,PIM2,RFXAP,RGMA,RORB,SLC40A1,TEF,TRERF1,TRIM16
GO:BP	positive regulation of RNA biosynthetic process	GO:1902680	false	0.0000019044484619221733	5.720230775697004	1706	120	32	21031	ADRB2,AHR,ALX1,ATOH8,BMP4,CITED2,DBP,DYRK1B,ETV2,EYA1,FZD4,GPER1,HHEX,ID2,MAF,MAMSTR,MAP3K5,MLLT3,NCOA7,NFE2,NR1D1,OSR1,OSR2,PAX9,PIM2,RFXAP,RGMA,RORB,SLC40A1,TEF,TRERF1,TRIM16
GO:BP	positive regulation of cellular process	GO:0048522	false	0.0000020021293423778938	5.698507869480821	5717	120	64	21031	ADM,ADRB2,AHR,ALPK1,ALX1,APOL3,ARHGEF3,ATOH8,BBC3,BCL2,BMF,BMP4,BTG2,C14ORF93,CCR1,CITED2,DBP,DEPTOR,DYRK1B,ETV2,EVI2B,EYA1,FAXDC2,FZD4,GPER1,HHEX,HTR2B,ID2,IFIT2,KCNB1,LFNG,MAF,MAMSTR,MAP2K6,MAP3K5,MBP,MLLT3,NCOA7,NFE2,NR1D1,OSR1,OSR2,P2RX7,PAX9,PGF,PIM2,PLEKHF1,PRRT1,RAB7B,RFXAP,RGMA,RORB,RSPO2,SEMA6C,SLC40A1,SOX13,ST8SIA1,TEF,TNFSF10,TOX,TRERF1,TRIM16,VCAM1,ZNF385A
GO:BP	transcription by RNA polymerase II	GO:0006366	false	0.000002268349736847965	5.644289984579223	2691	120	41	21031	ADRB2,AHR,ALX1,ATOH8,BMP4,BTG2,CITED2,DACH1,DBP,EBF1,ETV2,EYA1,FOXP2,FOXQ1,GPER1,HHEX,ID2,MAF,MAMSTR,MXD3,NCOA7,NFE2,NR1D1,OSR1,OSR2,PAX9,PER3,PRDM6,RFXAP,RGMA,RORB,SLC40A1,SOX13,TEF,TOX,TRERF1,ZFHX4,ZHX2,ZNF135,ZNF510,ZSCAN31
GO:BP	regulation of nitrogen compound metabolic process	GO:0051171	false	0.000002276927223001334	5.64265085043626	5440	120	62	21031	ADRB2,AHR,ALX1,ATOH8,BBC3,BCL2,BMP4,BTG2,CITED2,CNKSR3,DACH1,DBP,DEPTOR,DYRK1B,EBF1,ETV2,EYA1,FAXDC2,FOXP2,FOXQ1,FZD4,GAS1,GPER1,HHEX,HTR2B,ID2,MAF,MAMSTR,MAP2K6,MAP3K5,MBP,MLLT3,MXD3,NCOA7,NFE2,NR1D1,OSR1,OSR2,P2RX7,PAX9,PER3,PGF,PIM2,PRDM6,RAB7B,RFXAP,RGMA,RORB,RUNX1T1,SLC40A1,SOX13,TEF,TNFSF10,TOX,TRERF1,TRIM16,ZFHX4,ZHX2,ZNF135,ZNF385A,ZNF510,ZSCAN31
GO:BP	regulation of primary metabolic process	GO:0080090	false	0.000002363514684407872	5.6264416951010725	5591	120	63	21031	ADM,ADRB2,AHR,ALX1,ATOH8,BBC3,BCL2,BMP4,BTG2,CITED2,CNKSR3,DACH1,DBP,DEPTOR,DYRK1B,EBF1,ETV2,EYA1,FAXDC2,FOXP2,FOXQ1,FZD4,GAS1,GPER1,HHEX,HTR2B,ID2,MAF,MAMSTR,MAP2K6,MAP3K5,MBP,MLLT3,MXD3,NCOA7,NFE2,NR1D1,OSR1,OSR2,P2RX7,PAX9,PER3,PGF,PIM2,PRDM6,RAB7B,RFXAP,RGMA,RORB,RUNX1T1,SLC40A1,SOX13,TEF,TNFSF10,TOX,TRERF1,TRIM16,ZFHX4,ZHX2,ZNF135,ZNF385A,ZNF510,ZSCAN31
GO:BP	positive regulation of nucleobase-containing compound metabolic process	GO:0045935	false	0.0000031458970355808102	5.502255495829345	2052	120	35	21031	ADRB2,AHR,ALX1,ATOH8,BMP4,BTG2,CITED2,DBP,DYRK1B,ETV2,EYA1,FZD4,GPER1,HHEX,ID2,MAF,MAMSTR,MAP3K5,MLLT3,NCOA7,NFE2,NR1D1,OSR1,OSR2,P2RX7,PAX9,PIM2,RFXAP,RGMA,RORB,SLC40A1,TEF,TOX,TRERF1,TRIM16
GO:BP	positive regulation of RNA metabolic process	GO:0051254	false	0.00000356646050774688	5.447762580661261	1852	120	33	21031	ADRB2,AHR,ALX1,ATOH8,BMP4,BTG2,CITED2,DBP,DYRK1B,ETV2,EYA1,FZD4,GPER1,HHEX,ID2,MAF,MAMSTR,MAP3K5,MLLT3,NCOA7,NFE2,NR1D1,OSR1,OSR2,PAX9,PIM2,RFXAP,RGMA,RORB,SLC40A1,TEF,TRERF1,TRIM16
GO:BP	positive regulation of biological process	GO:0048518	false	0.000003681734053642905	5.433947585524222	6250	120	67	21031	ADM,ADRB2,AHR,ALPK1,ALX1,APOL3,ARHGEF3,ATOH8,BBC3,BCL2,BMF,BMP4,BTG2,C14ORF93,CCR1,CITED2,CNKSR3,DBP,DEPTOR,DYRK1B,ETV2,EVI2B,EYA1,FAXDC2,FZD4,GPER1,HHEX,HTR2B,ID2,IFIT1,IFIT2,KCNB1,LFNG,MAF,MAMSTR,MAP2K6,MAP3K5,MBP,MLLT3,NCOA7,NFE2,NR1D1,OSR1,OSR2,P2RX7,PAX9,PGF,PIM2,PLEKHF1,PRRT1,RAB7B,RFXAP,RGMA,RORB,RSPO2,SEMA6C,SLC40A1,SOX13,ST8SIA1,TEF,TNFSF10,TOX,TRERF1,TRIL,TRIM16,VCAM1,ZNF385A
GO:BP	positive regulation of cellular metabolic process	GO:0031325	false	0.000004030112228310622	5.394682859700735	3346	120	46	21031	ADM,ADRB2,AHR,ALX1,ATOH8,BCL2,BMP4,BTG2,C14ORF93,CITED2,DBP,DEPTOR,DYRK1B,ETV2,EYA1,FAXDC2,FZD4,GPER1,HHEX,HTR2B,ID2,MAF,MAMSTR,MAP2K6,MAP3K5,MBP,MLLT3,NCOA7,NFE2,NR1D1,OSR1,OSR2,P2RX7,PAX9,PGF,PIM2,PLEKHF1,RAB7B,RFXAP,RGMA,RORB,SLC40A1,TEF,TOX,TRERF1,TRIM16
GO:BP	positive regulation of nitrogen compound metabolic process	GO:0051173	false	0.000005023425766777667	5.299000011104669	3001	120	43	21031	ADRB2,AHR,ALX1,ATOH8,BBC3,BCL2,BMP4,BTG2,CITED2,DBP,DYRK1B,ETV2,EYA1,FAXDC2,FZD4,GPER1,HHEX,HTR2B,ID2,MAF,MAMSTR,MAP2K6,MAP3K5,MBP,MLLT3,NCOA7,NFE2,NR1D1,OSR1,OSR2,P2RX7,PAX9,PGF,PIM2,RFXAP,RGMA,RORB,SLC40A1,TEF,TNFSF10,TOX,TRERF1,TRIM16
GO:BP	regulation of RNA metabolic process	GO:0051252	false	0.000005695664065107373	5.244455633657112	3763	120	49	21031	ADRB2,AHR,ALX1,ATOH8,BMP4,BTG2,CITED2,DACH1,DBP,DYRK1B,EBF1,ETV2,EYA1,FOXP2,FOXQ1,FZD4,GPER1,HHEX,ID2,MAF,MAMSTR,MAP3K5,MLLT3,MXD3,NCOA7,NFE2,NR1D1,OSR1,OSR2,PAX9,PER3,PIM2,PRDM6,RAB7B,RFXAP,RGMA,RORB,RUNX1T1,SLC40A1,SOX13,TEF,TOX,TRERF1,TRIM16,ZFHX4,ZHX2,ZNF135,ZNF510,ZSCAN31
GO:BP	regulation of cellular process	GO:0050794	false	0.00001128106849304007	4.947649763947125	11738	120	97	21031	ADM,ADRB2,AHR,ALPK1,ALX1,APOL3,ARHGAP20,ARHGAP27,ARHGAP28,ARHGEF3,ATOH8,BBC3,BCL2,BMF,BMP4,BTG2,C14ORF93,CCR1,CITED2,CNKSR3,DACH1,DBP,DCLK2,DDIT4L,DEPTOR,DNASE1,DYRK1B,EBF1,ETV2,EVI2B,EYA1,FAXDC2,FBXO10,FOXP2,FOXQ1,FZD4,GAS1,GPER1,HHEX,HTR2B,ID2,IFIT2,IFIT3,KCNB1,KCNS2,LFNG,LRRC17,MAF,MAMSTR,MAP2K6,MAP3K5,MBP,MLLT3,MXD3,NCOA7,NEK8,NFE2,NR1D1,OSR1,OSR2,P2RX7,PAQR8,PAX9,PER3,PGF,PIK3IP1,PIM2,PKN3,P…
GO:BP	positive regulation of metabolic process	GO:0009893	false	0.000011466603900925108	4.940565189376895	3711	120	48	21031	ADM,ADRB2,AHR,ALX1,ATOH8,BBC3,BCL2,BMP4,BTG2,C14ORF93,CITED2,DBP,DEPTOR,DYRK1B,ETV2,EYA1,FAXDC2,FZD4,GPER1,HHEX,HTR2B,ID2,MAF,MAMSTR,MAP2K6,MAP3K5,MBP,MLLT3,NCOA7,NFE2,NR1D1,OSR1,OSR2,P2RX7,PAX9,PGF,PIM2,PLEKHF1,RAB7B,RFXAP,RGMA,RORB,SLC40A1,TEF,TNFSF10,TOX,TRERF1,TRIM16
GO:BP	organic cyclic compound biosynthetic process	GO:1901362	false	0.000014153233907274993	4.849144315785125	4264	120	52	21031	ADM,ADRB2,AHR,ALX1,ATOH8,BMP4,BTG2,CITED2,DACH1,DBP,DYRK1B,EBF1,ETV2,EYA1,FAXDC2,FOXP2,FOXQ1,FZD4,GPER1,HHEX,ID2,MAF,MAMSTR,MAP3K5,MLLT3,MVK,MXD3,NCOA7,NFE2,NR1D1,OSR1,OSR2,PAX9,PER3,PIM2,PRDM6,RAB7B,RFXAP,RGMA,RORB,RUNX1T1,SLC40A1,SOX13,TEF,TOX,TRERF1,TRIM16,ZFHX4,ZHX2,ZNF135,ZNF510,ZSCAN31
GO:BP	negative regulation of biological process	GO:0048519	false	0.000019374420129575407	4.712771286927161	5874	120	63	21031	ADM,ADRB2,AHR,ALX1,ARHGAP28,ATOH8,BBC3,BCL2,BMF,BMP4,BTG2,CCR1,CITED2,CNKSR3,DACH1,DCLK2,DDIT4L,DEPTOR,EVI2B,EYA1,FOXP2,FOXQ1,FZD4,GAS1,GPER1,HHEX,HTR2B,ID2,IFIT1,IFIT3,KCNB1,LFNG,LRRC17,MAF,MAP2K6,MBP,MLLT3,MVK,MXD3,NCOA7,NR1D1,OSR1,OSR2,P2RX7,PAX9,PER3,PIK3IP1,PIM2,PRDM6,PRRT1,RAB7B,RGMA,RORB,RSPO2,RUNX1T1,SEMA6C,SLC40A1,SOX13,SRGAP3,SUSD2,TRERF1,ZHX2,ZNF385A
GO:BP	regulation of nucleobase-containing compound metabolic process	GO:0019219	false	0.000024902321293804878	4.603760167839918	4063	120	50	21031	ADRB2,AHR,ALX1,ATOH8,BMP4,BTG2,CITED2,DACH1,DBP,DYRK1B,EBF1,ETV2,EYA1,FOXP2,FOXQ1,FZD4,GPER1,HHEX,ID2,MAF,MAMSTR,MAP3K5,MLLT3,MXD3,NCOA7,NFE2,NR1D1,OSR1,OSR2,P2RX7,PAX9,PER3,PIM2,PRDM6,RAB7B,RFXAP,RGMA,RORB,RUNX1T1,SLC40A1,SOX13,TEF,TOX,TRERF1,TRIM16,ZFHX4,ZHX2,ZNF135,ZNF510,ZSCAN31
GO:BP	positive regulation of cellular biosynthetic process	GO:0031328	false	0.00002632267510938748	4.579669976524315	2685	120	39	21031	ADM,ADRB2,AHR,ALX1,ATOH8,BMP4,C14ORF93,CITED2,DBP,DYRK1B,ETV2,EYA1,FZD4,GPER1,HHEX,HTR2B,ID2,MAF,MAMSTR,MAP2K6,MAP3K5,MBP,MLLT3,NCOA7,NFE2,NR1D1,OSR1,OSR2,P2RX7,PAX9,PIM2,RAB7B,RFXAP,RGMA,RORB,SLC40A1,TEF,TRERF1,TRIM16
GO:BP	positive regulation of macromolecule metabolic process	GO:0010604	false	0.000026597111942248314	4.575165518844124	3420	120	45	21031	ADRB2,AHR,ALX1,ATOH8,BBC3,BCL2,BMP4,BTG2,C14ORF93,CITED2,DBP,DYRK1B,ETV2,EYA1,FAXDC2,FZD4,GPER1,HHEX,HTR2B,ID2,MAF,MAMSTR,MAP2K6,MAP3K5,MBP,MLLT3,NCOA7,NFE2,NR1D1,OSR1,OSR2,P2RX7,PAX9,PGF,PIM2,RAB7B,RFXAP,RGMA,RORB,SLC40A1,TEF,TNFSF10,TOX,TRERF1,TRIM16
GO:BP	regulation of response to stimulus	GO:0048583	false	0.000026836393801412197	4.571275843844706	3939	120	49	21031	ADM,ADRB2,AHR,ALPK1,APOL3,ARHGAP20,ARHGAP27,ARHGAP28,ARHGEF3,BBC3,BCL2,BMP4,CCR1,CITED2,CNKSR3,DDIT4L,DEPTOR,DNASE1,EYA1,FBXO32,FZD4,GAS1,GPER1,HHEX,HTR2B,LFNG,MAP2K6,MAP3K5,MLLT3,MVK,NCOA7,NEK8,NR1D1,P2RX7,PGF,PIK3IP1,PIM2,PLEKHF1,PRRT1,RAB7B,RGMA,RSPO2,SEMA6C,SOX13,SRGAP3,TNFSF10,TRIL,TRIM16,ZNF385A
GO:BP	positive regulation of biosynthetic process	GO:0009891	false	0.00003269081999112201	4.485574185777748	2706	120	39	21031	ADM,ADRB2,AHR,ALX1,ATOH8,BMP4,C14ORF93,CITED2,DBP,DYRK1B,ETV2,EYA1,FZD4,GPER1,HHEX,HTR2B,ID2,MAF,MAMSTR,MAP2K6,MAP3K5,MBP,MLLT3,NCOA7,NFE2,NR1D1,OSR1,OSR2,P2RX7,PAX9,PIM2,RAB7B,RFXAP,RGMA,RORB,SLC40A1,TEF,TRERF1,TRIM16
GO:BP	regulation of multicellular organismal development	GO:2000026	false	0.000034334364804839074	4.464270982762423	1411	120	27	21031	ADM,ADRB2,ATOH8,BMP4,BTG2,CCR1,CITED2,ETV2,EVI2B,FAXDC2,FZD4,GPER1,HHEX,ID2,LRRC17,MAF,NR1D1,OSR1,OSR2,P2RX7,PGF,RAB7B,RGMA,SEMA6C,SOX13,TOX,TRIM16
GO:BP	positive regulation of macromolecule biosynthetic process	GO:0010557	false	0.00003805958049965608	4.419536002903664	2603	120	38	21031	ADRB2,AHR,ALX1,ATOH8,BMP4,C14ORF93,CITED2,DBP,DYRK1B,ETV2,EYA1,FZD4,GPER1,HHEX,HTR2B,ID2,MAF,MAMSTR,MAP2K6,MAP3K5,MBP,MLLT3,NCOA7,NFE2,NR1D1,OSR1,OSR2,P2RX7,PAX9,PIM2,RAB7B,RFXAP,RGMA,RORB,SLC40A1,TEF,TRERF1,TRIM16
GO:BP	nucleobase-containing compound biosynthetic process	GO:0034654	false	0.00005596044718486595	4.252118823680859	4027	120	49	21031	ADRB2,AHR,ALX1,ATOH8,BMP4,BTG2,CITED2,DACH1,DBP,DYRK1B,EBF1,ETV2,EYA1,FOXP2,FOXQ1,FZD4,GPER1,HHEX,ID2,MAF,MAMSTR,MAP3K5,MLLT3,MXD3,NCOA7,NFE2,NR1D1,OSR1,OSR2,PAX9,PER3,PIM2,PRDM6,RAB7B,RFXAP,RGMA,RORB,RUNX1T1,SLC40A1,SOX13,TEF,TOX,TRERF1,TRIM16,ZFHX4,ZHX2,ZNF135,ZNF510,ZSCAN31
GO:BP	regulation of signal transduction	GO:0009966	false	0.000060802860996443295	4.21607598510662	3010	120	41	21031	ADM,ADRB2,ALPK1,APOL3,ARHGAP20,ARHGAP27,ARHGAP28,ARHGEF3,BBC3,BCL2,BMP4,CCR1,CITED2,CNKSR3,DDIT4L,DEPTOR,EYA1,FZD4,GAS1,GPER1,HHEX,HTR2B,LFNG,MAP2K6,MAP3K5,MLLT3,NEK8,NR1D1,P2RX7,PIK3IP1,PIM2,PLEKHF1,PRRT1,RAB7B,RGMA,RSPO2,SOX13,SRGAP3,TNFSF10,TRIM16,ZNF385A
GO:BP	anatomical structure development	GO:0048856	false	0.00006604300586011422	4.180173168620129	5899	120	62	21031	ADM,ADRB2,AHR,ALX1,ARHGEF26,ATOH8,BCL2,BMP4,BTG2,CCR1,CITED2,DACH1,DCLK2,DYRK1B,ETV2,EVI2B,EYA1,FANCC,FAXDC2,FOXP2,FOXQ1,FZD4,GPER1,HHEX,HTR2B,ID2,KCNB1,LFNG,LRIG3,LRRC17,MAF,MAMSTR,MAP2K6,MAP3K5,MBP,MLLT3,NEK8,NR1D1,OSR1,OSR2,P2RX7,PALMD,PAQR8,PAX9,PGF,PRDM6,RAB7B,RGMA,RORB,RSPO2,SEMA6C,SHROOM3,SLC2A12,SLC40A1,SOX13,TNFSF10,TOX,TRIM16,VCAM1,ZHX2,ZNF135,ZNF385A
GO:BP	regulation of apoptotic process	GO:0042981	true	0.00007274174141978268	4.138216306251481	1463	120	27	21031	ADM,BBC3,BCL2,BMF,BMP4,BTG2,CITED2,DEPTOR,EVI2B,EYA1,FBXO10,FOXQ1,GAS1,GPER1,HTR2B,IFIT2,IFIT3,KCNB1,MAP2K6,MAP3K5,OSR1,P2RX7,PIM2,PLEKHF1,SLC40A1,TNFSF10,ZNF385A
GO:BP	cell differentiation	GO:0030154	false	0.00009612667011423463	4.017156101649859	4366	120	51	21031	ADM,ADRB2,ALX1,ARHGEF26,ATOH8,BCL2,BMP4,BTG2,C14ORF93,CCR1,CITED2,DCLK2,DYRK1B,ETV2,EVI2B,EYA1,FANCC,FAXDC2,FOXQ1,FZD4,GAS1,GPER1,HHEX,HTR2B,ID2,KCNB1,LFNG,LRRC17,MAF,MAMSTR,MAP2K6,MAP3K5,MLLT3,NR1D1,OSR1,OSR2,PAQR8,PGF,PRDM6,RAB7B,RGMA,RORB,RSPO2,RUNX1T1,SEMA6C,SOX13,TOX,TRIM16,VCAM1,ZHX2,ZNF385A
GO:BP	cellular developmental process	GO:0048869	false	0.00009687402989233193	4.013792633538708	4367	120	51	21031	ADM,ADRB2,ALX1,ARHGEF26,ATOH8,BCL2,BMP4,BTG2,C14ORF93,CCR1,CITED2,DCLK2,DYRK1B,ETV2,EVI2B,EYA1,FANCC,FAXDC2,FOXQ1,FZD4,GAS1,GPER1,HHEX,HTR2B,ID2,KCNB1,LFNG,LRRC17,MAF,MAMSTR,MAP2K6,MAP3K5,MLLT3,NR1D1,OSR1,OSR2,PAQR8,PGF,PRDM6,RAB7B,RGMA,RORB,RSPO2,RUNX1T1,SEMA6C,SOX13,TOX,TRIM16,VCAM1,ZHX2,ZNF385A
GO:BP	heterocycle biosynthetic process	GO:0018130	false	0.00010509111482813332	3.978434000853134	4105	120	49	21031	ADRB2,AHR,ALX1,ATOH8,BMP4,BTG2,CITED2,DACH1,DBP,DYRK1B,EBF1,ETV2,EYA1,FOXP2,FOXQ1,FZD4,GPER1,HHEX,ID2,MAF,MAMSTR,MAP3K5,MLLT3,MXD3,NCOA7,NFE2,NR1D1,OSR1,OSR2,PAX9,PER3,PIM2,PRDM6,RAB7B,RFXAP,RGMA,RORB,RUNX1T1,SLC40A1,SOX13,TEF,TOX,TRERF1,TRIM16,ZFHX4,ZHX2,ZNF135,ZNF510,ZSCAN31
GO:BP	aromatic compound biosynthetic process	GO:0019438	false	0.0001146793804690508	3.9405146619027365	4116	120	49	21031	ADRB2,AHR,ALX1,ATOH8,BMP4,BTG2,CITED2,DACH1,DBP,DYRK1B,EBF1,ETV2,EYA1,FOXP2,FOXQ1,FZD4,GPER1,HHEX,ID2,MAF,MAMSTR,MAP3K5,MLLT3,MXD3,NCOA7,NFE2,NR1D1,OSR1,OSR2,PAX9,PER3,PIM2,PRDM6,RAB7B,RFXAP,RGMA,RORB,RUNX1T1,SLC40A1,SOX13,TEF,TOX,TRERF1,TRIM16,ZFHX4,ZHX2,ZNF135,ZNF510,ZSCAN31
GO:BP	negative regulation of cellular process	GO:0048523	false	0.0001225360952439644	3.911735963085334	5541	120	59	21031	ADM,ADRB2,AHR,ALX1,ARHGAP28,ATOH8,BBC3,BCL2,BMF,BMP4,BTG2,CCR1,CITED2,CNKSR3,DACH1,DCLK2,DDIT4L,DEPTOR,EVI2B,EYA1,FOXP2,FOXQ1,FZD4,GAS1,GPER1,HHEX,HTR2B,ID2,IFIT3,KCNB1,LFNG,LRRC17,MAF,MBP,MLLT3,MXD3,NCOA7,NR1D1,OSR1,OSR2,P2RX7,PAX9,PER3,PIK3IP1,PIM2,PRDM6,PRRT1,RAB7B,RGMA,RORB,RUNX1T1,SEMA6C,SLC40A1,SOX13,SRGAP3,SUSD2,TRERF1,ZHX2,ZNF385A
GO:BP	developmental process	GO:0032502	false	0.00012400530826343713	3.906559723707311	6453	120	65	21031	ADM,ADRB2,AHR,ALX1,ARHGEF26,ATOH8,BCL2,BMP4,BTG2,C14ORF93,CCR1,CITED2,DACH1,DCLK2,DYRK1B,ETV2,EVI2B,EYA1,FANCC,FAXDC2,FOXP2,FOXQ1,FZD4,GAS1,GPER1,HHEX,HTR2B,ID2,KCNB1,LFNG,LRIG3,LRRC17,MAF,MAMSTR,MAP2K6,MAP3K5,MBP,MLLT3,NEK8,NR1D1,OSR1,OSR2,P2RX7,PALMD,PAQR8,PAX9,PGF,PRDM6,RAB7B,RGMA,RORB,RSPO2,RUNX1T1,SEMA6C,SHROOM3,SLC2A12,SLC40A1,SOX13,TNFSF10,TOX,TRIM16,VCAM1,ZHX2,ZNF135,ZNF385A
GO:BP	regulation of programmed cell death	GO:0043067	false	0.00013176696375589108	3.880193461190767	1506	120	27	21031	ADM,BBC3,BCL2,BMF,BMP4,BTG2,CITED2,DEPTOR,EVI2B,EYA1,FBXO10,FOXQ1,GAS1,GPER1,HTR2B,IFIT2,IFIT3,KCNB1,MAP2K6,MAP3K5,OSR1,P2RX7,PIM2,PLEKHF1,SLC40A1,TNFSF10,ZNF385A
GO:BP	positive regulation of developmental process	GO:0051094	false	0.00017528929304161058	3.7562446105174865	1328	120	25	21031	ADM,ADRB2,ALX1,ATOH8,BCL2,BMP4,CCR1,CITED2,ETV2,EVI2B,FAXDC2,FZD4,GPER1,ID2,MAMSTR,MAP3K5,OSR1,OSR2,P2RX7,PGF,RAB7B,SOX13,TOX,TRIM16,ZNF385A
GO:BP	regulation of cellular metabolic process	GO:0031323	false	0.00018607985711412614	3.7303006360989155	6673	120	66	21031	ADM,ADRB2,AHR,ALX1,ATOH8,BCL2,BMF,BMP4,BTG2,C14ORF93,CCR1,CITED2,CNKSR3,DACH1,DBP,DEPTOR,DYRK1B,EBF1,ETV2,EYA1,FAXDC2,FOXP2,FOXQ1,FZD4,GAS1,GPER1,HHEX,HTR2B,ID2,MAF,MAMSTR,MAP2K6,MAP3K5,MBP,MLLT3,MXD3,NCOA7,NFE2,NR1D1,OSR1,OSR2,P2RX7,PAX9,PER3,PGF,PIM2,PLEKHF1,PRDM6,RAB7B,RFXAP,RGMA,RORB,RUNX1T1,SLC40A1,SOX13,TEF,TOX,TRERF1,TRIL,TRIM16,ZFHX4,ZHX2,ZNF135,ZNF385A,ZNF510,ZSCAN31
GO:BP	regulation of cellular biosynthetic process	GO:0031326	false	0.0002264707072535626	3.644987963632791	5781	120	60	21031	ADM,ADRB2,AHR,ALX1,ATOH8,BCL2,BMP4,BTG2,C14ORF93,CCR1,CITED2,DACH1,DBP,DYRK1B,EBF1,ETV2,EYA1,FOXP2,FOXQ1,FZD4,GAS1,GPER1,HHEX,HTR2B,ID2,MAF,MAMSTR,MAP2K6,MAP3K5,MBP,MLLT3,MXD3,NCOA7,NFE2,NR1D1,OSR1,OSR2,P2RX7,PAX9,PER3,PIM2,PRDM6,RAB7B,RFXAP,RGMA,RORB,RUNX1T1,SLC40A1,SOX13,TEF,TOX,TRERF1,TRIL,TRIM16,ZFHX4,ZHX2,ZNF135,ZNF385A,ZNF510,ZSCAN31
GO:BP	positive regulation of transcription by RNA polymerase II	GO:0045944	false	0.00024112713495002484	3.617753914069012	1253	120	24	21031	ADRB2,AHR,ALX1,ATOH8,BMP4,CITED2,DBP,ETV2,EYA1,GPER1,HHEX,MAF,MAMSTR,NCOA7,NR1D1,OSR1,OSR2,PAX9,RFXAP,RGMA,RORB,SLC40A1,TEF,TRERF1
GO:BP	regulation of macromolecule biosynthetic process	GO:0010556	false	0.0002633341707019532	3.579492782426717	5654	120	59	21031	ADRB2,AHR,ALX1,ATOH8,BCL2,BMP4,BTG2,C14ORF93,CCR1,CITED2,DACH1,DBP,DYRK1B,EBF1,ETV2,EYA1,FOXP2,FOXQ1,FZD4,GAS1,GPER1,HHEX,HTR2B,ID2,MAF,MAMSTR,MAP2K6,MAP3K5,MBP,MLLT3,MXD3,NCOA7,NFE2,NR1D1,OSR1,OSR2,P2RX7,PAX9,PER3,PIM2,PRDM6,RAB7B,RFXAP,RGMA,RORB,RUNX1T1,SLC40A1,SOX13,TEF,TOX,TRERF1,TRIL,TRIM16,ZFHX4,ZHX2,ZNF135,ZNF385A,ZNF510,ZSCAN31
GO:BP	multicellular organism development	GO:0007275	false	0.0002703432215952855	3.568084515160556	4643	120	52	21031	ADM,ADRB2,AHR,ALX1,ATOH8,BCL2,BMP4,BTG2,CCR1,CITED2,DACH1,DCLK2,ETV2,EVI2B,EYA1,FANCC,FAXDC2,FOXP2,FZD4,GPER1,HHEX,HTR2B,ID2,KCNB1,LFNG,LRIG3,LRRC17,MAF,MAP2K6,MBP,MLLT3,NEK8,NR1D1,OSR1,OSR2,P2RX7,PGF,PRDM6,RAB7B,RGMA,RORB,RSPO2,SEMA6C,SHROOM3,SLC2A12,SLC40A1,SOX13,TNFSF10,TOX,TRIM16,VCAM1,ZHX2
GO:BP	regulation of biosynthetic process	GO:0009889	false	0.0002796513651523987	3.55338305626884	5813	120	60	21031	ADM,ADRB2,AHR,ALX1,ATOH8,BCL2,BMP4,BTG2,C14ORF93,CCR1,CITED2,DACH1,DBP,DYRK1B,EBF1,ETV2,EYA1,FOXP2,FOXQ1,FZD4,GAS1,GPER1,HHEX,HTR2B,ID2,MAF,MAMSTR,MAP2K6,MAP3K5,MBP,MLLT3,MXD3,NCOA7,NFE2,NR1D1,OSR1,OSR2,P2RX7,PAX9,PER3,PIM2,PRDM6,RAB7B,RFXAP,RGMA,RORB,RUNX1T1,SLC40A1,SOX13,TEF,TOX,TRERF1,TRIL,TRIM16,ZFHX4,ZHX2,ZNF135,ZNF385A,ZNF510,ZSCAN31
GO:BP	regulation of gene expression	GO:0010468	false	0.0003023911107253521	3.519430979770272	5526	120	58	21031	ADRB2,AHR,ALX1,ATOH8,BCL2,BMP4,BTG2,C14ORF93,CCR1,CITED2,DACH1,DBP,DYRK1B,EBF1,ETV2,EYA1,FOXP2,FOXQ1,FZD4,GAS1,GPER1,HHEX,HTR2B,ID2,MAF,MAMSTR,MAP3K5,MBP,MLLT3,MXD3,NCOA7,NFE2,NR1D1,OSR1,OSR2,P2RX7,PAX9,PER3,PIM2,PRDM6,RAB7B,RFXAP,RGMA,RORB,RUNX1T1,SLC40A1,SOX13,TEF,TOX,TRERF1,TRIL,TRIM16,ZFHX4,ZHX2,ZNF135,ZNF385A,ZNF510,ZSCAN31
GO:BP	regulation of multicellular organismal process	GO:0051239	false	0.0003569076505131536	3.447444142601819	2955	120	39	21031	ADM,ADRB2,AHR,ALX1,ATOH8,BCL2,BMP4,BTG2,CCR1,CITED2,ETV2,EVI2B,FAXDC2,FBXO32,FZD4,GPER1,HHEX,HTR2B,ID2,LFNG,LRRC17,MAF,MAP2K6,MBP,NR1D1,OSR1,OSR2,P2RX7,PER3,PGF,RAB7B,RGMA,RSPO2,SEMA6C,SOX13,TOX,TRIL,TRIM16,VCAM1
GO:BP	regulation of macromolecule metabolic process	GO:0060255	false	0.0003811604162353676	3.4188922074649044	6631	120	65	21031	ADRB2,AHR,ALX1,ATOH8,BBC3,BCL2,BMP4,BTG2,C14ORF93,CCR1,CITED2,CNKSR3,DACH1,DBP,DEPTOR,DYRK1B,EBF1,ETV2,EYA1,FAXDC2,FOXP2,FOXQ1,FZD4,GAS1,GPER1,HHEX,HTR2B,ID2,MAF,MAMSTR,MAP2K6,MAP3K5,MBP,MLLT3,MXD3,NCOA7,NFE2,NR1D1,OSR1,OSR2,P2RX7,PAX9,PER3,PGF,PIM2,PRDM6,RAB7B,RFXAP,RGMA,RORB,RUNX1T1,SLC40A1,SOX13,TEF,TNFSF10,TOX,TRERF1,TRIL,TRIM16,ZFHX4,ZHX2,ZNF135,ZNF385A,ZNF510,ZSCAN31
GO:BP	response to stimulus	GO:0050896	false	0.0004310615464020372	3.3654607174158104	8976	120	79	21031	ADM,ADRB2,AHR,ALPK1,APOL3,ARHGAP20,ARHGAP27,ARHGAP28,ARHGEF3,ATOH8,BBC3,BCL2,BMF,BMP4,BTG2,CCR1,CITED2,CNKSR3,DACH1,DCLK2,DDIT4L,DEPTOR,DNASE1,DYRK1B,ETV2,EYA1,FANCC,FBXO32,FZD4,GAS1,GPER1,HHEX,HTR2B,ID2,IFIT1,IFIT2,IFIT3,KCNB1,LFNG,MAF,MAP2K6,MAP3K5,MBP,MLLT3,MVK,NCOA7,NEK8,NFE2,NR1D1,OSR1,P2RX7,PAQR8,PAX9,PER3,PGF,PIK3IP1,PIM2,PKN3,PLEKHF1,PRRT1,RAB7B,RFTN2,RGMA,RORB,RSPO2,RTP4,SEMA6C,SHROOM3,S…
GO:BP	regulation of metabolic process	GO:0019222	false	0.0005138121395974991	3.2891956390772155	7158	120	68	21031	ADM,ADRB2,AHR,ALX1,ATOH8,BBC3,BCL2,BMF,BMP4,BTG2,C14ORF93,CCR1,CITED2,CNKSR3,DACH1,DBP,DEPTOR,DYRK1B,EBF1,ETV2,EYA1,FAXDC2,FOXP2,FOXQ1,FZD4,GAS1,GPER1,HHEX,HTR2B,ID2,MAF,MAMSTR,MAP2K6,MAP3K5,MBP,MLLT3,MXD3,NCOA7,NFE2,NR1D1,OSR1,OSR2,P2RX7,PAX9,PER3,PGF,PIM2,PLEKHF1,PRDM6,RAB7B,RFXAP,RGMA,RORB,RUNX1T1,SLC40A1,SOX13,TEF,TNFSF10,TOX,TRERF1,TRIL,TRIM16,ZFHX4,ZHX2,ZNF135,ZNF385A,ZNF510,ZSCAN31
GO:BP	animal organ development	GO:0048513	false	0.000746395665434541	3.127030891345327	3039	120	39	21031	ADM,ADRB2,ALX1,BCL2,BMP4,BTG2,CCR1,CITED2,DCLK2,DYRK1B,ETV2,EYA1,FANCC,FOXP2,FOXQ1,FZD4,GPER1,HTR2B,ID2,LFNG,LRIG3,LRRC17,MAF,MAP2K6,MBP,NEK8,OSR1,OSR2,P2RX7,PAX9,RORB,RSPO2,SEMA6C,SLC40A1,TNFSF10,TOX,TRIM16,VCAM1,ZHX2
GO:BP	negative regulation of DNA-templated transcription	GO:0045892	false	0.0007464611934451095	3.126992765180385	1333	120	24	21031	AHR,ALX1,ATOH8,BMP4,BTG2,CITED2,DACH1,FOXP2,FOXQ1,HHEX,ID2,MAF,MXD3,NR1D1,OSR1,OSR2,PAX9,PER3,PRDM6,RORB,RUNX1T1,SOX13,TRERF1,ZHX2
GO:BP	positive regulation of cell differentiation	GO:0045597	false	0.000751968785433079	3.1238001867960294	864	120	19	21031	ADM,ALX1,ATOH8,BCL2,BMP4,CCR1,ETV2,EVI2B,FAXDC2,FZD4,GPER1,ID2,MAMSTR,MAP3K5,RAB7B,SOX13,TOX,TRIM16,ZNF385A
GO:BP	cellular response to stimulus	GO:0051716	false	0.0007907960144033499	3.1019355281886565	7394	120	69	21031	ADM,ADRB2,AHR,ALPK1,APOL3,ARHGAP20,ARHGAP27,ARHGAP28,ARHGEF3,ATOH8,BBC3,BCL2,BMF,BMP4,BTG2,CCR1,CITED2,CNKSR3,DCLK2,DDIT4L,DEPTOR,DYRK1B,ETV2,EYA1,FANCC,FBXO32,FZD4,GAS1,GPER1,HHEX,HTR2B,ID2,IFIT1,KCNB1,LFNG,MAF,MAP2K6,MAP3K5,MBP,MLLT3,NCOA7,NEK8,NFE2,NR1D1,OSR1,P2RX7,PAQR8,PGF,PIK3IP1,PIM2,PKN3,PLEKHF1,PRRT1,RAB7B,RGMA,RORB,RSPO2,SEMA6C,SHROOM3,SOX13,SRGAP3,ST8SIA1,STON1,TNFSF10,TRERF1,TRIL,TRIM…
GO:BP	regulation of signaling	GO:0023051	false	0.0008380173545851781	3.07674698742875	3437	120	42	21031	ADM,ADRB2,ALPK1,APOL3,ARHGAP20,ARHGAP27,ARHGAP28,ARHGEF3,BBC3,BCL2,BMP4,CCR1,CITED2,CNKSR3,DDIT4L,DEPTOR,EYA1,FZD4,GAS1,GPER1,HHEX,HTR2B,KCNB1,LFNG,MAP2K6,MAP3K5,MLLT3,NEK8,NR1D1,P2RX7,PIK3IP1,PIM2,PLEKHF1,PRRT1,RAB7B,RGMA,RSPO2,SOX13,SRGAP3,TNFSF10,TRIM16,ZNF385A
GO:BP	anatomical structure morphogenesis	GO:0009653	false	0.0008626737489424067	3.0641534172894827	2684	120	36	21031	ADM,ALX1,ARHGEF26,ATOH8,BCL2,BMP4,CITED2,DYRK1B,ETV2,EYA1,FANCC,FOXQ1,FZD4,HHEX,HTR2B,ID2,LFNG,LRIG3,MBP,NEK8,OSR1,OSR2,P2RX7,PALMD,PAX9,PGF,RGMA,RORB,RSPO2,SEMA6C,SHROOM3,SLC40A1,SOX13,ZHX2,ZNF135,ZNF385A
GO:BP	regulation of cell communication	GO:0010646	false	0.0008793269558075805	3.055849613320863	3443	120	42	21031	ADM,ADRB2,ALPK1,APOL3,ARHGAP20,ARHGAP27,ARHGAP28,ARHGEF3,BBC3,BCL2,BMP4,CCR1,CITED2,CNKSR3,DDIT4L,DEPTOR,EYA1,FZD4,GAS1,GPER1,HHEX,HTR2B,KCNB1,LFNG,MAP2K6,MAP3K5,MLLT3,NEK8,NR1D1,P2RX7,PIK3IP1,PIM2,PLEKHF1,PRRT1,RAB7B,RGMA,RSPO2,SOX13,SRGAP3,TNFSF10,TRIM16,ZNF385A
GO:BP	negative regulation of RNA biosynthetic process	GO:1902679	false	0.0009011142736913834	3.0452201310113063	1347	120	24	21031	AHR,ALX1,ATOH8,BMP4,BTG2,CITED2,DACH1,FOXP2,FOXQ1,HHEX,ID2,MAF,MXD3,NR1D1,OSR1,OSR2,PAX9,PER3,PRDM6,RORB,RUNX1T1,SOX13,TRERF1,ZHX2
GO:BP	tissue development	GO:0009888	false	0.0011631832602818151	2.9343518565018427	2010	120	30	21031	ADM,ADRB2,ALX1,ARHGEF26,ATOH8,BCL2,BMP4,BTG2,CCR1,CITED2,DYRK1B,ETV2,EYA1,FOXQ1,FZD4,HTR2B,ID2,LFNG,LRRC17,MAF,OSR1,OSR2,P2RX7,PAX9,RGMA,RSPO2,SEMA6C,SLC40A1,TOX,TRIM16
GO:BP	apoptotic process	GO:0006915	false	0.0013679238183279569	2.863938088435389	1913	120	29	21031	ADM,AHR,BBC3,BCL2,BMF,BMP4,BTG2,CITED2,DEPTOR,DNASE1,EVI2B,EYA1,FBXO10,FOXQ1,GAS1,GPER1,HTR2B,IFIT2,IFIT3,KCNB1,MAP2K6,MAP3K5,OSR1,P2RX7,PIM2,PLEKHF1,SLC40A1,TNFSF10,ZNF385A
GO:BP	negative regulation of developmental process	GO:0051093	false	0.0021934156802848217	2.658879056171677	928	120	19	21031	ADRB2,BCL2,BMP4,BTG2,CCR1,CITED2,GPER1,HHEX,ID2,LRRC17,NR1D1,OSR1,PRDM6,RGMA,RORB,RSPO2,RUNX1T1,SEMA6C,ZHX2
GO:BP	cellular nitrogen compound biosynthetic process	GO:0044271	false	0.002706889622221068	2.567529452924597	4836	120	51	21031	ADRB2,AHR,ALX1,ATOH8,BMP4,BTG2,CITED2,DACH1,DBP,DYRK1B,EBF1,ETV2,EYA1,FOXP2,FOXQ1,FZD4,GPER1,HHEX,ID2,MAF,MAMSTR,MAP3K5,MLLT3,MXD3,NCOA7,NFE2,NR1D1,OSR1,OSR2,P2RX7,PAX9,PER3,PIM2,PRDM6,RAB7B,RFXAP,RGMA,RORB,RUNX1T1,SLC40A1,SOX13,TEF,TOX,TRERF1,TRIM16,ZFHX4,ZHX2,ZNF135,ZNF385A,ZNF510,ZSCAN31
GO:BP	animal organ morphogenesis	GO:0009887	false	0.0027170253665876154	2.565906306919761	1035	120	20	21031	ADM,ALX1,BCL2,BMP4,CITED2,EYA1,FANCC,HTR2B,ID2,LFNG,LRIG3,NEK8,OSR1,OSR2,P2RX7,PAX9,RORB,RSPO2,SLC40A1,ZHX2
GO:BP	programmed cell death	GO:0012501	false	0.002873511931509244	2.541586995231913	1984	120	29	21031	ADM,AHR,BBC3,BCL2,BMF,BMP4,BTG2,CITED2,DEPTOR,DNASE1,EVI2B,EYA1,FBXO10,FOXQ1,GAS1,GPER1,HTR2B,IFIT2,IFIT3,KCNB1,MAP2K6,MAP3K5,OSR1,P2RX7,PIM2,PLEKHF1,SLC40A1,TNFSF10,ZNF385A
GO:BP	cell death	GO:0008219	false	0.0029927055290198605	2.5239360140028944	1988	120	29	21031	ADM,AHR,BBC3,BCL2,BMF,BMP4,BTG2,CITED2,DEPTOR,DNASE1,EVI2B,EYA1,FBXO10,FOXQ1,GAS1,GPER1,HTR2B,IFIT2,IFIT3,KCNB1,MAP2K6,MAP3K5,OSR1,P2RX7,PIM2,PLEKHF1,SLC40A1,TNFSF10,ZNF385A
GO:BP	apoptotic mitochondrial changes	GO:0008637	false	0.0038266168414568483	2.4171850214367736	104	120	7	21031	BBC3,BCL2,BMF,GPER1,IFIT2,PIM2,TNFSF10
GO:BP	negative regulation of RNA metabolic process	GO:0051253	false	0.003889046598733736	2.410156853085073	1463	120	24	21031	AHR,ALX1,ATOH8,BMP4,BTG2,CITED2,DACH1,FOXP2,FOXQ1,HHEX,ID2,MAF,MXD3,NR1D1,OSR1,OSR2,PAX9,PER3,PRDM6,RORB,RUNX1T1,SOX13,TRERF1,ZHX2
GO:BP	embryonic morphogenesis	GO:0048598	false	0.004113257783117204	2.3858140718482006	617	120	15	21031	ADM,ALX1,ATOH8,BMP4,CITED2,ETV2,EYA1,HTR2B,ID2,LRIG3,MBP,OSR1,OSR2,RGMA,RSPO2
GO:BP	positive regulation of bone mineralization	GO:0030501	false	0.008716184695439886	2.0596735756538083	44	120	5	21031	ADRB2,BMP4,OSR1,OSR2,P2RX7
GO:BP	regulation of intracellular signal transduction	GO:1902531	false	0.009920037742603126	2.0034866754896634	1766	120	26	21031	ADRB2,ALPK1,APOL3,ARHGAP20,ARHGAP27,ARHGAP28,ARHGEF3,BBC3,BCL2,BMP4,CCR1,CNKSR3,DEPTOR,GPER1,HTR2B,MAP2K6,MAP3K5,NEK8,NR1D1,P2RX7,PIK3IP1,PIM2,PLEKHF1,SRGAP3,TNFSF10,ZNF385A
GO:BP	signal transduction	GO:0007165	false	0.010787405589823095	1.9670829921572242	5959	120	57	21031	ADM,ADRB2,AHR,ALPK1,APOL3,ARHGAP20,ARHGAP27,ARHGAP28,ARHGEF3,ATOH8,BBC3,BCL2,BMF,BMP4,CCR1,CITED2,CNKSR3,DCLK2,DDIT4L,DEPTOR,ETV2,EYA1,FZD4,GAS1,GPER1,HHEX,HTR2B,KCNB1,LFNG,MAP2K6,MAP3K5,MBP,MLLT3,NEK8,NR1D1,P2RX7,PAQR8,PGF,PIK3IP1,PIM2,PKN3,PLEKHF1,PRRT1,RAB7B,RGMA,RORB,RSPO2,SEMA6C,SOX13,SRGAP3,STON1,TNFSF10,TRERF1,TRIL,TRIM16,VCAM1,ZNF385A
GO:BP	regulation of ossification	GO:0030278	false	0.011087996151050817	1.9551469334878313	122	120	7	21031	ADRB2,BCL2,BMP4,CCR1,OSR1,OSR2,P2RX7
GO:BP	regulation of bone mineralization	GO:0030500	false	0.01117192871091014	1.9518718442346494	80	120	6	21031	ADRB2,BMP4,CCR1,OSR1,OSR2,P2RX7
GO:BP	bone mineralization	GO:0030282	false	0.013716207532446975	1.862765952434705	126	120	7	21031	ADRB2,BMP4,CCR1,OSR1,OSR2,P2RX7,RSPO2
GO:BP	hemopoiesis	GO:0030097	true	0.01561664178781729	1.8064123513692234	965	120	18	21031	BCL2,BMP4,CCR1,CITED2,ETV2,EVI2B,FAXDC2,HHEX,ID2,LFNG,LRRC17,MAF,MLLT3,RAB7B,SOX13,TOX,VCAM1,ZNF385A
GO:BP	negative regulation of nucleobase-containing compound metabolic process	GO:0045934	false	0.015800966305399077	1.8013163530284737	1588	120	24	21031	AHR,ALX1,ATOH8,BMP4,BTG2,CITED2,DACH1,FOXP2,FOXQ1,HHEX,ID2,MAF,MXD3,NR1D1,OSR1,OSR2,PAX9,PER3,PRDM6,RORB,RUNX1T1,SOX13,TRERF1,ZHX2
GO:BP	positive regulation of release of cytochrome c from mitochondria	GO:0090200	false	0.0169066179258347	1.771943261890833	24	120	4	21031	BBC3,BMF,GPER1,TNFSF10
GO:BP	intracellular signal transduction	GO:0035556	false	0.017816216513225142	1.7491845181379395	2668	120	33	21031	ADM,ADRB2,AHR,ALPK1,APOL3,ARHGAP20,ARHGAP27,ARHGAP28,ARHGEF3,ATOH8,BBC3,BCL2,BMP4,CCR1,CNKSR3,DCLK2,DEPTOR,GPER1,HTR2B,MAP2K6,MAP3K5,MBP,NEK8,NR1D1,P2RX7,PIK3IP1,PIM2,PKN3,PLEKHF1,SRGAP3,TNFSF10,VCAM1,ZNF385A
GO:BP	negative regulation of transcription by RNA polymerase II	GO:0000122	false	0.02090046986958431	1.6798439502777558	986	120	18	21031	ALX1,BMP4,BTG2,CITED2,DACH1,FOXP2,FOXQ1,HHEX,ID2,MAF,MXD3,NR1D1,OSR1,OSR2,PER3,PRDM6,SOX13,ZHX2
GO:BP	positive regulation of ossification	GO:0045778	false	0.02425304105944399	1.6152337979882843	54	120	5	21031	ADRB2,BMP4,OSR1,OSR2,P2RX7
GO:BP	positive regulation of biomineral tissue development	GO:0070169	false	0.02425304105944399	1.6152337979882843	54	120	5	21031	ADRB2,BMP4,OSR1,OSR2,P2RX7
GO:BP	release of cytochrome c from mitochondria	GO:0001836	false	0.02655730703017907	1.575815965494842	55	120	5	21031	BBC3,BCL2,BMF,GPER1,TNFSF10
GO:BP	negative regulation of response to stimulus	GO:0048585	false	0.029280700622278912	1.5334185357847772	1648	120	24	21031	ADM,ADRB2,AHR,BCL2,BMP4,CNKSR3,DDIT4L,DEPTOR,EYA1,GPER1,HHEX,HTR2B,LFNG,MLLT3,MVK,NCOA7,NR1D1,P2RX7,PIK3IP1,RAB7B,RGMA,SEMA6C,SOX13,ZNF385A
GO:BP	embryonic hindlimb morphogenesis	GO:0035116	true	0.03200747678333317	1.4947485608532678	28	120	4	21031	BMP4,OSR1,OSR2,RSPO2
GO:BP	system development	GO:0048731	false	0.03770852578239433	1.4235604460374005	3973	120	42	21031	ADM,AHR,ALX1,ATOH8,BCL2,BMP4,BTG2,CITED2,DCLK2,ETV2,EYA1,FANCC,FOXP2,FZD4,GPER1,HHEX,HTR2B,ID2,KCNB1,LFNG,LRRC17,MAF,MAP2K6,MBP,NEK8,NR1D1,OSR1,OSR2,P2RX7,PGF,PRDM6,RGMA,RORB,RSPO2,SEMA6C,SLC2A12,SLC40A1,SOX13,TNFSF10,TOX,VCAM1,ZHX2
GO:BP	regulation of biomineral tissue development	GO:0070167	false	0.04274706363127828	1.3690937123400466	101	120	6	21031	ADRB2,BMP4,CCR1,OSR1,OSR2,P2RX7
GO:BP	regulation of cell development	GO:0060284	false	0.045580754748541424	1.3412184878346043	849	120	16	21031	BCL2,BMP4,BTG2,CCR1,EVI2B,FAXDC2,FZD4,GPER1,ID2,LRRC17,NR1D1,RAB7B,RGMA,SEMA6C,SOX13,TOX
GO:BP	embryonic skeletal joint morphogenesis	GO:0060272	true	0.04984617423942479	1.3023681687558701	11	120	3	21031	BMP4,OSR1,OSR2
GO:BP	positive regulation of endothelial cell differentiation	GO:0045603	true	0.04984617423942479	1.3023681687558701	11	120	3	21031	ATOH8,BMP4,ETV2
GO:CC	protein-DNA complex	GO:0032993	true	0.0008205701847940226	3.0858842670603948	1436	129	24	22097	AHR,ALX1,ATOH8,CITED2,DBP,EBF1,EYA1,FANCC,FOXP2,FOXQ1,HHEX,ID2,MAF,MXD3,NFE2,NR1D1,OSR1,PAX9,RORB,SOX13,TEF,ZFHX4,ZHX2,ZNF385A
GO:CC	chromatin	GO:0000785	false	0.0012436510949545296	2.9053014434309046	1368	129	23	22097	AHR,ALX1,ATOH8,CITED2,DBP,EBF1,FANCC,FOXP2,FOXQ1,HHEX,ID2,MAF,MXD3,NFE2,NR1D1,OSR1,PAX9,RORB,SOX13,TEF,ZFHX4,ZHX2,ZNF385A
GO:CC	chromosome	GO:0005694	false	0.04315941202963072	1.3649244804401524	1949	129	25	22097	AHR,ALX1,ATOH8,CITED2,DBP,DYRK1B,EBF1,FANCC,FOXP2,FOXQ1,HHEX,ID2,MAF,MLLT3,MXD3,NFE2,NR1D1,OSR1,PAX9,RORB,SOX13,TEF,ZFHX4,ZHX2,ZNF385A
KEGG	Circadian rhythm	KEGG:04710	false	0.005576698518319622	2.2536228332508217	34	56	4	8484	DBP,NR1D1,PER3,RORB
REAC	BH3-only proteins associate with and inactivate anti-apoptotic BCL-2 members	REAC:R-HSA-111453	false	0.006479115040853608	2.1884843088084374	9	64	3	10842	BBC3,BCL2,BMF
WP	Photodynamic therapy induced AP 1 survival signaling	WP:WP3611	false	0.008697562668586638	2.0606024333451547	50	69	5	8286	BCL2,BMF,MAP2K6,MAP3K5,TNFSF10
TF	Factor: BLIMP1; motif: RAAAGTGAAAGTGN	TF:M12584	false	0.00424080847367373	2.3725513410052512	958	134	21	20045	ADH1B,ADRB2,APOL3,ARHGEF3,BMP4,CNKSR3,EVI2A,EVI2B,FOXQ1,IFIT2,LRRC17,MAP3K5,NR1D1,PER3,PIK3IP1,PRRT1,SOX13,TMEM26,TRERF1,TRPM3,ZSCAN31
TF	Factor: MAZ; motif: NKGGGAGGGGRGGR	TF:M02023	false	0.004918844731439693	2.308136886191071	7353	134	76	20045	ADH1B,ADM,ADRB2,AHR,ALX1,ANKRD33B,APOL3,ARHGAP20,ARHGAP27,ARHGEF3,ATOH8,BBC3,BCL2,BMF,BMP4,C14ORF93,CCDC110,CCDC15,CCR1,CITED2,COQ8A,DACH1,DBP,DDIT4L,DYRK1B,ETV2,FAM117A,FANCC,FAXDC2,FBXO32,FOXP2,FZD4,GPER1,ID2,IFIT1,KCNS2,LFNG,LRIG3,LRRC17,MAMSTR,MAP2K6,MLLT3,MXD3,NEK8,NFE2,NR1D1,ORAI3,OSR1,PAQR8,PAX9,PER3,PIM2,PLEKHF1,PRDM6,PRRT1,RAB3IL1,RASL12,RORB,SEMA6C,SERTAD4,ST8SIA1,STON1,SUSD2,TEF,THAP8,…
TF	Factor: FOXB1; motif: TGTAAAYAN	TF:M04231	false	0.010078689291269741	1.9965959431465492	408	134	13	20045	ALPK1,BBC3,BMP4,CCDC102B,CITED2,FOXP2,MVK,OSR2,TMEM140,TRERF1,YPEL2,ZNF135,ZSCAN31
TF	Factor: FOXP1; motif: TNTGTTTMY	TF:M09933	false	0.025750567160675652	1.5892132011067046	4192	134	50	20045	ADH1B,ADRB2,ALPK1,ARHGAP20,ARHGEF26,BBC3,BMF,CCDC110,CCDC15,CCR1,CITED2,COQ8A,CUTC,DDIT4L,EBF1,EVI2A,EVI2B,FAXDC2,FBXO32,FILIP1L,FOXP2,HTR2B,IFIT1,IFIT2,IFIT3,MAF,MBP,NCOA7,NEK8,OSR2,P2RX7,PAX9,PRRT1,RAB7B,RBM43,RFTN2,RSPO2,SERTAD4,SHROOM3,SLC2A12,SLC40A1,TMEM140,TOX,TRERF1,TRIM16,YPEL2,ZFHX4,ZHX2,ZNF135,ZSCAN31
