# Supplementary material for: RNAseq of Gingival Fibroblasts Exposed to PRF Membrane Lysates and PRF Serum
Source: Cells. 2024 Aug 5;13(15):1308. doi: 10.3390/cells13151308 (PMC11311358; doi:10.3390/cells13151308)
Supplement: Supplementary file 1 [file cells-13-01308-s001.zip › Table S7 Serum upregulate GProfiler.csv]

source	term_name	term_id	highlighted	adjusted_p_value	negative_log10_of_adjusted_p_value	term_size	query_size	intersection_size	effective_domain_size	intersections
GO:MF	CXCR chemokine receptor binding	GO:0045236	true	0.00013216380199350796	3.878887476371677	18	63	4	20212	CXCL1,CXCL5,CXCL6,CXCL8
GO:MF	signaling receptor regulator activity	GO:0030545	true	0.0005334891235106801	3.272874430311573	555	63	11	20212	ADM,CXCL1,CXCL5,CXCL6,CXCL8,DKK1,HBEGF,IL33,IL6,PDE4D,STC1
GO:MF	receptor ligand activity	GO:0048018	false	0.00202387297361864	2.6938167490395957	513	63	10	20212	ADM,CXCL1,CXCL5,CXCL6,CXCL8,DKK1,HBEGF,IL33,IL6,STC1
GO:MF	signaling receptor activator activity	GO:0030546	false	0.002243022465000642	2.649166376717096	519	63	10	20212	ADM,CXCL1,CXCL5,CXCL6,CXCL8,DKK1,HBEGF,IL33,IL6,STC1
GO:MF	protein tyrosine phosphatase activity	GO:0004725	true	0.007815914717885794	2.107020187998811	100	63	5	20212	CDC25A,DUSP1,DUSP5,PTPRB,PTPRE
GO:MF	chemokine activity	GO:0008009	true	0.009230852407986411	2.034758192907812	50	63	4	20212	CXCL1,CXCL5,CXCL6,CXCL8
GO:MF	cytokine receptor binding	GO:0005126	true	0.012887527651264318	1.8898303898924327	278	63	7	20212	CXCL1,CXCL5,CXCL6,CXCL8,IL33,IL6,RASL11B
GO:MF	molecular function regulator activity	GO:0098772	false	0.020099625477784672	1.6968120348405478	2063	63	18	20212	ADM,ADRB2,ANGPTL4,BIRC3,CCNE2,CXCL1,CXCL5,CXCL6,CXCL8,DKK1,HBEGF,IL33,IL6,PDE4D,RASL11B,SERPINB2,STC1,WDR4
GO:BP	inflammatory response	GO:0006954	true	0.0000043610930886228055	5.360404643103291	829	64	16	21031	ADM,AHR,BIRC3,CXCL1,CXCL5,CXCL6,CXCL8,F3,IL1RL2,IL33,IL6,MAP2K3,NR4A1,PTGS2,RHBDF2,SPHK1
GO:BP	response to stress	GO:0006950	false	0.00006995082750075675	4.155207143546896	3855	64	31	21031	ADM,ADRB2,AHR,ANGPTL4,BCL2A1,BIRC3,CXCL1,CXCL5,CXCL6,CXCL8,CYR61,DGKE,F3,FOXO1,GTF2H2,HBEGF,IL1RL2,IL33,IL6,MAP2K3,MFSD2A,MT1E,NR4A1,PLK3,PTGS2,RHBDF2,SERPINB2,SPHK1,STC1,SYT7,WDR4
GO:BP	cellular response to chemical stimulus	GO:0070887	false	0.00018515634082598775	3.732461410600313	2683	64	25	21031	ADRB2,AHR,BIRC3,CXCL1,CXCL5,CXCL6,CXCL8,DUSP1,F3,FOXO1,HBEGF,IL1RL2,IL33,IL6,MAP2K3,MT1E,NR4A1,PDE4D,PLK3,PTGS2,PTPRE,SPHK1,STC1,SYT12,SYT7
GO:BP	response to molecule of bacterial origin	GO:0002237	false	0.00019413842451189648	3.7118884991198806	354	64	10	21031	ADM,AHR,CXCL1,CXCL5,CXCL6,CXCL8,IL6,MAP2K3,NR4A1,PTGS2
GO:BP	response to external stimulus	GO:0009605	false	0.0002477049735238928	3.606065273380664	2723	64	25	21031	ADM,ADRB2,AHR,BIRC3,CXCL1,CXCL5,CXCL6,CXCL8,CYR61,DUSP1,F3,FKBP5,FOXO1,HBEGF,IL1RL2,IL33,IL6,MAP2K3,MFSD2A,NR4A1,PTGS2,RHBDF2,SERPINB2,SPHK1,STC1
GO:BP	cell communication	GO:0007154	false	0.00038201586401256205	3.41791860172164	6537	64	40	21031	ADM,ADRB2,AHR,BCL2A1,BIRC3,CXCL1,CXCL5,CXCL6,CXCL8,CYR61,DGKE,DIRAS3,DKK1,DUSP1,DUSP5,F3,FOXO1,GPR26,GTF2H2,HBEGF,IL1RL2,IL33,IL6,LRRC4,MAP2K3,MFSD2A,NR4A1,PDE4D,PLCXD3,PLK3,PTGS2,PTPRE,RASL11B,RHBDF2,SPHK1,STC1,SYT12,SYT7,URB2,WWC1
GO:BP	negative regulation of response to stimulus	GO:0048585	true	0.00044603089555555033	3.3506350576453228	1648	64	19	21031	ADM,ADRB2,AHR,CXCL8,DKK1,DUSP1,DUSP5,FOXO1,GTF2H2,IL33,IL6,MAP2K3,PDE4D,PTGS2,PTPRE,RASL11B,RHBDF2,SERPINB2,WWC1
GO:BP	signaling	GO:0023052	false	0.0009388073754634166	3.0274235071534608	6447	64	39	21031	ADM,ADRB2,AHR,BCL2A1,BIRC3,CXCL1,CXCL5,CXCL6,CXCL8,CYR61,DGKE,DIRAS3,DKK1,DUSP1,DUSP5,F3,FOXO1,GPR26,GTF2H2,HBEGF,IL1RL2,IL33,IL6,LRRC4,MAP2K3,NR4A1,PDE4D,PLCXD3,PLK3,PTGS2,PTPRE,RASL11B,RHBDF2,SPHK1,STC1,SYT12,SYT7,URB2,WWC1
GO:BP	cellular response to stimulus	GO:0051716	false	0.0011766249409175332	2.9293619501113652	7394	64	42	21031	ADM,ADRB2,AHR,BCL2A1,BIRC3,CDC25A,CXCL1,CXCL5,CXCL6,CXCL8,CYR61,DGKE,DIRAS3,DKK1,DUSP1,DUSP5,F3,FOXO1,GPR26,GTF2H2,HBEGF,IL1RL2,IL33,IL6,MAP2K3,MFSD2A,MT1E,NR4A1,PDE4D,PLCXD3,PLK3,PTGS2,PTPRE,RASL11B,RHBDF2,SPHK1,STC1,SYT12,SYT7,URB2,WDR4,WWC1
GO:BP	regulation of multicellular organismal process	GO:0051239	true	0.001205609164130922	2.918793459502014	2955	64	25	21031	ADM,ADRB2,AHR,ANGPTL4,CXCL6,CXCL8,CYR61,DKK1,F3,FOXO1,HBEGF,IL1RL2,IL33,IL6,MAP2K3,MFSD2A,NR4A1,PDE4D,PTGS2,SERPINB2,SPHK1,STC1,SYT7,WDR77,WWC1
GO:BP	response to lipopolysaccharide	GO:0032496	false	0.0013839704806247934	2.858873173057356	336	64	9	21031	ADM,CXCL1,CXCL5,CXCL6,CXCL8,IL6,MAP2K3,NR4A1,PTGS2
GO:BP	regulation of signaling	GO:0023051	false	0.0015081365160313285	2.8215593444903537	3437	64	27	21031	ADM,ADRB2,BIRC3,CXCL8,CYR61,DGKE,DKK1,DUSP1,DUSP5,F3,FOXO1,GTF2H2,HBEGF,IL6,LRRC4,MAP2K3,PDE4D,PLK3,PTGS2,PTPRE,RASL11B,RHBDF2,SPHK1,SYT12,SYT7,URB2,WWC1
GO:BP	cellular response to organic substance	GO:0071310	false	0.0015196742758885997	2.818249487938961	1971	64	20	21031	ADRB2,AHR,BIRC3,CXCL1,CXCL5,CXCL6,CXCL8,DUSP1,F3,FOXO1,IL1RL2,IL33,IL6,MAP2K3,NR4A1,PDE4D,PTGS2,PTPRE,SPHK1,STC1
GO:BP	regulation of cell communication	GO:0010646	false	0.0015623687611728313	2.8062164531469116	3443	64	27	21031	ADM,ADRB2,BIRC3,CXCL8,CYR61,DGKE,DKK1,DUSP1,DUSP5,F3,FOXO1,GTF2H2,HBEGF,IL6,LRRC4,MAP2K3,PDE4D,PLK3,PTGS2,PTPRE,RASL11B,RHBDF2,SPHK1,SYT12,SYT7,URB2,WWC1
GO:BP	circulatory system development	GO:0072359	true	0.001943881143676232	2.7113302930227072	1130	64	15	21031	ADM,AHR,ADPRHL1,ANGPTL4,CXCL8,CYR61,DKK1,F3,FOXO1,IL6,MAP2K3,NR4A1,PTGS2,PTPRB,SPHK1
GO:BP	regulation of phosphate metabolic process	GO:0019220	true	0.001987397956856007	2.7017151609920242	1132	64	15	21031	ADRB2,BEND3,CCNE2,CDC25A,CYR61,DIRAS3,DKK1,DUSP1,HBEGF,IL6,MAP2K3,MFSD2A,PDE4D,PTGS2,SPHK1
GO:BP	regulation of phosphorus metabolic process	GO:0051174	false	0.0020094843564132125	2.6969153703875293	1133	64	15	21031	ADRB2,BEND3,CCNE2,CDC25A,CYR61,DIRAS3,DKK1,DUSP1,HBEGF,IL6,MAP2K3,MFSD2A,PDE4D,PTGS2,SPHK1
GO:BP	chemotaxis	GO:0006935	false	0.0022668551638224056	2.644576227364506	463	64	10	21031	CXCL1,CXCL5,CXCL6,CXCL8,CYR61,DUSP1,F3,HBEGF,IL6,NR4A1
GO:BP	taxis	GO:0042330	false	0.0023565471589266323	2.6277238647705974	465	64	10	21031	CXCL1,CXCL5,CXCL6,CXCL8,CYR61,DUSP1,F3,HBEGF,IL6,NR4A1
GO:BP	response to oxygen-containing compound	GO:1901700	false	0.002534423317061108	2.5961208445001684	1663	64	18	21031	ADM,ADRB2,AHR,CXCL1,CXCL5,CXCL6,CXCL8,DKK1,FOXO1,IL6,MAP2K3,NR4A1,PDE4D,PLK3,PTGS2,PTPRE,SPHK1,STC1
GO:BP	blood vessel development	GO:0001568	false	0.0027490272275568547	2.560820958694495	721	64	12	21031	ADM,AHR,ANGPTL4,CXCL8,CYR61,F3,FOXO1,IL6,NR4A1,PTGS2,PTPRB,SPHK1
GO:BP	cell migration	GO:0016477	false	0.0027707849711404507	2.5573971766611816	1496	64	17	21031	CXCL1,CXCL5,CXCL6,CXCL8,CYR61,DUSP1,F3,HBEGF,IL33,IL6,MAP2K3,NR4A1,PTGS2,PTPRB,SPHK1,STC1,WWC1
GO:BP	intracellular signal transduction	GO:0035556	false	0.003022884097948288	2.5195785040251137	2668	64	23	21031	ADM,ADRB2,AHR,BCL2A1,BIRC3,CXCL1,CXCL8,CYR61,DIRAS3,DKK1,DUSP1,DUSP5,F3,FOXO1,HBEGF,IL6,MAP2K3,PDE4D,PLK3,PTGS2,SPHK1,URB2,WWC1
GO:BP	cellular response to oxygen-containing compound	GO:1901701	false	0.0032993496914663044	2.4815716520127795	1179	64	15	21031	ADRB2,AHR,CXCL1,CXCL5,CXCL6,CXCL8,FOXO1,IL6,MAP2K3,NR4A1,PDE4D,PTGS2,PTPRE,SPHK1,STC1
GO:BP	vasculature development	GO:0001944	false	0.004254006570434921	2.3712018436525124	752	64	12	21031	ADM,AHR,ANGPTL4,CXCL8,CYR61,F3,FOXO1,IL6,NR4A1,PTGS2,PTPRB,SPHK1
GO:BP	cytokine-mediated signaling pathway	GO:0019221	true	0.004433727933651074	2.3532309599674037	499	64	10	21031	BIRC3,CXCL1,CXCL5,CXCL6,CXCL8,F3,IL1RL2,IL33,IL6,SPHK1
GO:BP	signal transduction	GO:0007165	false	0.004640283373771519	2.3334554970512724	5959	64	36	21031	ADM,ADRB2,AHR,BCL2A1,BIRC3,CXCL1,CXCL5,CXCL6,CXCL8,CYR61,DGKE,DIRAS3,DKK1,DUSP1,DUSP5,F3,FOXO1,GPR26,GTF2H2,HBEGF,IL1RL2,IL33,IL6,MAP2K3,NR4A1,PDE4D,PLCXD3,PLK3,PTGS2,PTPRE,RASL11B,RHBDF2,SPHK1,STC1,URB2,WWC1
GO:BP	regulation of protein phosphorylation	GO:0001932	false	0.005170214670610656	2.286491424347814	910	64	13	21031	ADRB2,CCNE2,CDC25A,CYR61,DIRAS3,DKK1,DUSP1,HBEGF,IL6,MAP2K3,PDE4D,PTGS2,SPHK1
GO:BP	locomotion	GO:0040011	false	0.005790215331239492	2.2373052850756423	1234	64	15	21031	CXCL1,CXCL5,CXCL6,CXCL8,CYR61,DUSP1,F3,HBEGF,IL33,IL6,MAP2K3,NR4A1,PTGS2,SPHK1,STC1
GO:BP	response to lipid	GO:0033993	false	0.005828346723049262	2.2344546203495383	920	64	13	21031	ADM,AHR,CXCL1,CXCL5,CXCL6,CXCL8,DKK1,FOXO1,IL6,MAP2K3,NR4A1,PTGS2,STC1
GO:BP	regulation of neuroinflammatory response	GO:0150077	false	0.006029480725326774	2.2197200888276765	34	64	4	21031	IL33,IL6,PTGS2,SPHK1
GO:BP	regulation of response to stimulus	GO:0048583	false	0.006522404776806806	2.1855922526201113	3939	64	28	21031	ADM,ADRB2,AHR,BIRC3,CXCL6,CXCL8,CYR61,DKK1,DUSP1,DUSP5,F3,FOXO1,GTF2H2,HBEGF,IL1RL2,IL33,IL6,MAP2K3,PDE4D,PLK3,PTGS2,PTPRE,RASL11B,RHBDF2,SERPINB2,SPHK1,URB2,WWC1
GO:BP	response to chemical	GO:0042221	false	0.0071527242462277	2.1455285176719294	3957	64	28	21031	ADM,ADRB2,AHR,BIRC3,CXCL1,CXCL5,CXCL6,CXCL8,CYR61,DKK1,DUSP1,F3,FOXO1,HBEGF,IL1RL2,IL33,IL6,MAP2K3,MT1E,NR4A1,PDE4D,PLK3,PTGS2,PTPRE,SPHK1,STC1,SYT12,SYT7
GO:BP	angiogenesis	GO:0001525	false	0.008638074853445588	2.0635830368829264	538	64	10	21031	ADM,ANGPTL4,CXCL8,CYR61,F3,IL6,NR4A1,PTGS2,PTPRB,SPHK1
GO:BP	cellular response to molecule of bacterial origin	GO:0071219	false	0.009379573122663902	2.0278169265132746	224	64	7	21031	AHR,CXCL1,CXCL5,CXCL6,CXCL8,IL6,MAP2K3
GO:BP	response to organic substance	GO:0010033	false	0.00966990577071236	2.0145777579189676	2637	64	22	21031	ADM,ADRB2,AHR,BIRC3,CXCL1,CXCL5,CXCL6,CXCL8,DKK1,DUSP1,F3,FOXO1,IL1RL2,IL33,IL6,MAP2K3,NR4A1,PDE4D,PTGS2,PTPRE,SPHK1,STC1
GO:BP	regulation of phosphorylation	GO:0042325	false	0.009917264793760457	2.0036080908269156	966	64	13	21031	ADRB2,CCNE2,CDC25A,CYR61,DIRAS3,DKK1,DUSP1,HBEGF,IL6,MAP2K3,PDE4D,PTGS2,SPHK1
GO:BP	cell chemotaxis	GO:0060326	false	0.009923057935217371	2.0033544730331436	320	64	8	21031	CXCL1,CXCL5,CXCL6,CXCL8,DUSP1,HBEGF,IL6,NR4A1
GO:BP	negative regulation of signal transduction	GO:0009968	false	0.009950500538068192	2.002155072475031	1290	64	15	21031	ADM,ADRB2,CXCL8,DKK1,DUSP1,DUSP5,FOXO1,GTF2H2,IL6,MAP2K3,PDE4D,PTGS2,PTPRE,RASL11B,WWC1
GO:BP	regulation of muscle system process	GO:0090257	true	0.01023482991353363	1.9899193702196063	227	64	7	21031	ADRB2,FOXO1,NR4A1,PDE4D,PTGS2,SPHK1,STC1
GO:BP	intracellular signaling cassette	GO:0141124	false	0.012486924581345357	1.9035445113308735	1861	64	18	21031	ADM,ADRB2,AHR,BIRC3,CXCL8,CYR61,DIRAS3,DKK1,DUSP1,DUSP5,FOXO1,HBEGF,IL6,MAP2K3,PDE4D,PLK3,SPHK1,WWC1
GO:BP	response to stimulus	GO:0050896	false	0.012620358775125434	1.8989282986701383	8976	64	45	21031	ADM,ADRB2,AHR,ANGPTL4,BCL2A1,BIRC3,CDC25A,CXCL1,CXCL5,CXCL6,CXCL8,CYR61,DGKE,DIRAS3,DKK1,DUSP1,DUSP5,F3,FKBP5,FOXO1,GPR26,GTF2H2,HBEGF,IL1RL2,IL33,IL6,MAP2K3,MFSD2A,MT1E,NR4A1,PDE4D,PLCXD3,PLK3,PTGS2,PTPRE,RASL11B,RHBDF2,SERPINB2,SPHK1,STC1,SYT12,SYT7,URB2,WDR4,WWC1
GO:BP	cell motility	GO:0048870	false	0.01669772655185179	1.777342655391204	1709	64	17	21031	CXCL1,CXCL5,CXCL6,CXCL8,CYR61,DUSP1,F3,HBEGF,IL33,IL6,MAP2K3,NR4A1,PTGS2,PTPRB,SPHK1,STC1,WWC1
GO:BP	regulation of muscle contraction	GO:0006937	false	0.017620532266630996	1.7539809769132244	162	64	6	21031	ADRB2,NR4A1,PDE4D,PTGS2,SPHK1,STC1
GO:BP	anatomical structure formation involved in morphogenesis	GO:0048646	false	0.017817093270599785	1.7491631465116628	1183	64	14	21031	ADM,ADPRHL1,ANGPTL4,CXCL8,CYR61,DKK1,DUSP1,DUSP5,F3,IL6,NR4A1,PTGS2,PTPRB,SPHK1
GO:BP	response to bacterium	GO:0009617	false	0.017823448968261043	1.7490082529955264	720	64	11	21031	ADM,AHR,CXCL1,CXCL5,CXCL6,CXCL8,FKBP5,IL6,MAP2K3,NR4A1,PTGS2
GO:BP	cellular response to biotic stimulus	GO:0071216	false	0.0192091910093141	1.7164909249659481	250	64	7	21031	AHR,CXCL1,CXCL5,CXCL6,CXCL8,IL6,MAP2K3
GO:BP	cellular response to chemokine	GO:1990869	false	0.022809114924016164	1.6418915665897909	99	64	5	21031	CXCL1,CXCL5,CXCL6,CXCL8,DUSP1
GO:BP	response to chemokine	GO:1990868	false	0.022809114924016164	1.6418915665897909	99	64	5	21031	CXCL1,CXCL5,CXCL6,CXCL8,DUSP1
GO:BP	regulation of signal transduction	GO:0009966	false	0.023742707002389802	1.6244697668819197	3010	64	23	21031	ADM,ADRB2,BIRC3,CXCL8,CYR61,DKK1,DUSP1,DUSP5,F3,FOXO1,GTF2H2,HBEGF,IL6,MAP2K3,PDE4D,PLK3,PTGS2,PTPRE,RASL11B,RHBDF2,SPHK1,URB2,WWC1
GO:BP	regulation of intracellular signal transduction	GO:1902531	false	0.025713340939976126	1.5898414917145616	1766	64	17	21031	ADRB2,BIRC3,CYR61,DKK1,DUSP1,DUSP5,F3,FOXO1,HBEGF,IL6,MAP2K3,PDE4D,PLK3,PTGS2,SPHK1,URB2,WWC1
GO:BP	negative regulation of cell communication	GO:0010648	false	0.026113771481188684	1.58313040067097	1398	64	15	21031	ADM,ADRB2,CXCL8,DKK1,DUSP1,DUSP5,FOXO1,GTF2H2,IL6,MAP2K3,PDE4D,PTGS2,PTPRE,RASL11B,WWC1
GO:BP	negative regulation of signaling	GO:0023057	false	0.026113771481188684	1.58313040067097	1398	64	15	21031	ADM,ADRB2,CXCL8,DKK1,DUSP1,DUSP5,FOXO1,GTF2H2,IL6,MAP2K3,PDE4D,PTGS2,PTPRE,RASL11B,WWC1
GO:BP	regulation of protein modification process	GO:0031399	false	0.02740642561067946	1.5621476021395546	1229	64	14	21031	ADRB2,BIRC3,CCNE2,CDC25A,CYR61,DIRAS3,DKK1,DUSP1,HBEGF,IL6,MAP2K3,PDE4D,PTGS2,SPHK1
GO:BP	regulation of inflammatory response	GO:0050727	false	0.031370815140115776	1.5034741964359843	375	64	8	21031	AHR,BIRC3,IL1RL2,IL33,IL6,PTGS2,RHBDF2,SPHK1
GO:BP	regulation of response to external stimulus	GO:0032101	false	0.03176591500888461	1.498038630409432	1077	64	13	21031	AHR,BIRC3,CXCL6,CXCL8,DUSP1,F3,IL1RL2,IL33,IL6,PTGS2,RHBDF2,SERPINB2,SPHK1
GO:BP	blood vessel morphogenesis	GO:0048514	false	0.03184724462071176	1.4969281362575166	625	64	10	21031	ADM,ANGPTL4,CXCL8,CYR61,F3,IL6,NR4A1,PTGS2,PTPRB,SPHK1
GO:BP	regulation of molecular function	GO:0065009	true	0.03273996311134248	1.4849218142505718	1799	64	17	21031	ADRB2,ANGPTL4,BIRC3,CCNE2,CDC25A,CYR61,DIRAS3,DKK1,DUSP1,F3,GEMIN2,GTF2H2,IL6,KCNG1,MAP2K3,NFKBIE,SPHK1
GO:BP	cell population proliferation	GO:0008283	true	0.0350538598895147	1.455264153548372	2006	64	18	21031	ADM,AHR,CDC25A,CXCL1,CXCL5,CXCL8,CYR61,DUSP1,F3,FOXO1,HBEGF,IL33,IL6,NR4A1,PTGS2,SPHK1,STC1,WDR77
GO:BP	response to cytokine	GO:0034097	false	0.03729206716641875	1.4283835422464648	932	64	12	21031	BIRC3,CXCL1,CXCL5,CXCL6,CXCL8,DUSP1,F3,IL1RL2,IL33,IL6,PTGS2,SPHK1
GO:BP	regulation of MAPK cascade	GO:0043408	false	0.04062036940196488	1.3912561314357548	643	64	10	21031	ADRB2,CYR61,DKK1,DUSP1,DUSP5,FOXO1,IL6,MAP2K3,SPHK1,WWC1
KEGG	TNF signaling pathway	KEGG:04668	false	0.00005313662961376292	4.274605995777552	113	39	7	8484	BIRC3,CXCL1,CXCL5,CXCL6,IL6,MAP2K3,PTGS2
KEGG	IL-17 signaling pathway	KEGG:04657	false	0.0002686687747576869	3.5707828052394888	92	39	6	8484	CXCL1,CXCL5,CXCL6,CXCL8,IL6,PTGS2
KEGG	Alcoholic liver disease	KEGG:04936	false	0.003259822170514394	2.4868060908740275	142	39	6	8484	ADH1B,CXCL1,CXCL8,FOXO1,IL6,MAP2K3
KEGG	Rheumatoid arthritis	KEGG:05323	false	0.003717831766012612	2.4297102661901127	88	39	5	8484	CXCL1,CXCL5,CXCL6,CXCL8,IL6
KEGG	Cellular senescence	KEGG:04218	false	0.005326647954541313	2.273546005383816	155	39	6	8484	CCNE2,CDC25A,CXCL8,FOXO1,IL6,MAP2K3
KEGG	Viral protein interaction with cytokine and cytokine receptor	KEGG:04061	false	0.006232664092678612	2.205326278631375	98	39	5	8484	CXCL1,CXCL5,CXCL6,CXCL8,IL6
KEGG	NF-kappa B signaling pathway	KEGG:04064	false	0.0075425989532073995	2.1224789834996707	102	39	5	8484	BCL2A1,BIRC3,CXCL1,CXCL8,PTGS2
KEGG	Cytokine-cytokine receptor interaction	KEGG:04060	false	0.024755587790058924	1.6063267574379907	291	39	7	8484	CXCL1,CXCL5,CXCL6,CXCL8,IL1RL2,IL33,IL6
KEGG	Pertussis	KEGG:05133	false	0.030706246768094237	1.5127732642316314	76	39	4	8484	CXCL5,CXCL6,CXCL8,IL6
REAC	Interleukin-10 signaling	REAC:R-HSA-6783783	false	0.020751920395771277	1.682941707207546	45	50	4	10842	CXCL1,CXCL8,IL6,PTGS2
WP	Photodynamic therapy induced NF kB survival signaling	WP:WP3617	false	0.00009479087113642084	4.023233485509814	35	41	5	8286	BCL2A1,BIRC3,CXCL8,IL6,PTGS2
WP	Network map of SARS CoV 2 signaling pathway	WP:WP5115	false	0.0001172503231594547	3.93088595163058	217	41	9	8286	AHR,CXCL1,CXCL5,CXCL6,CXCL8,DUSP1,IL33,IL6,PTGS2
WP	VEGFA VEGFR2 signaling	WP:WP3888	false	0.0007013250633909713	3.154080640357033	430	41	11	8286	ADRB2,CXCL8,CYR61,DKK1,DUSP5,F3,FOXO1,HBEGF,MAP2K3,NR4A1,PTGS2
WP	SARS CoV 2 innate immunity evasion and cell specific immune response	WP:WP5039	false	0.002331889454604051	2.632292041560281	66	41	5	8286	CXCL1,CXCL5,CXCL6,CXCL8,IL6
WP	Prostaglandin signaling	WP:WP5088	false	0.002688236190783699	2.5705325764486884	33	41	4	8286	AHR,CXCL1,CXCL8,IL6
WP	Overview of proinflammatory and profibrotic mediators	WP:WP5095	false	0.004712664715960575	2.326733457161195	127	41	6	8286	CXCL1,CXCL5,CXCL6,CXCL8,IL33,IL6
WP	Immune infiltration in pancreatic cancer	WP:WP5285	false	0.005288815667154357	2.2766415693267836	39	41	4	8286	CXCL1,CXCL5,CXCL8,IL6
WP	Overview of nanoparticle effects	WP:WP3287	false	0.014567851062538736	1.8366045072905817	19	41	3	8286	CXCL8,IL6,PTGS2
WP	Nuclear receptors meta pathway	WP:WP2882	false	0.017199285558919426	1.7644895928751931	313	41	8	8286	AHR,ANGPTL4,BIRC3,FKBP5,FOXO1,HBEGF,PTGS2,SERPINB2
WP	Hepatitis C and hepatocellular carcinoma	WP:WP3646	false	0.022225524142297035	1.6531479883139601	56	41	4	8286	BIRC3,CXCL8,IL6,PTGS2
WP	Vitamin D in inflammatory diseases	WP:WP4482	false	0.0229145934832785	1.6398878429592323	22	41	3	8286	DUSP1,IL6,MAP2K3
WP	Gastrin signaling pathway	WP:WP4659	false	0.03218341936867522	1.4923678156112623	114	41	5	8286	BIRC3,CXCL8,FOXO1,PTGS2,SERPINB2
WP	Spinal cord injury	WP:WP2431	false	0.033524498503050476	1.4746377100904393	115	41	5	8286	CXCL1,CXCL8,IL6,NR4A1,PTGS2
MIRNA	hsa-miR-146a-5p	MIRNA:hsa-miR-146a-5p	false	0.027209537118047356	1.565278846268302	228	63	7	14819	BCL2A1,CXCL8,DUSP1,IL1RL2,IL6,PTGS2,SYT12
MIRNA	hsa-miR-98-5p	MIRNA:hsa-miR-98-5p	false	0.047360187592117305	1.3245865860558284	774	63	12	14819	AHR,BIRC3,CDC25A,CXCL8,DUSP1,FOXO1,HBEGF,IL6,PALM2,RHBDF2,SLC7A6,URB2
