# Supplementary material for: RNAseq of Gingival Fibroblasts Exposed to PRF Membrane Lysates and PRF Serum
Source: Cells. 2024 Aug 5;13(15):1308. doi: 10.3390/cells13151308 (PMC11311358; doi:10.3390/cells13151308)
Supplement: Supplementary file 1 [file cells-13-01308-s001.zip › Table S8 Serum downregulate GProfiler.csv]

source	term_name	term_id	highlighted	adjusted_p_value	negative_log10_of_adjusted_p_value	term_size	query_size	intersection_size	effective_domain_size	intersections
GO:MF	nuclear steroid receptor activity	GO:0003707	true	0.002696692341757706	2.5691685981887455	26	30	3	20212	GPER1,NR1D1,PDE3A
GO:MF	nuclear estrogen receptor activity	GO:0030284	false	0.004588027548343195	2.3383739830860453	4	30	2	20212	GPER1,PDE3A
TF	Factor: Fra-2; motif: NRRTGASTCAB; match class: 1	TF:M07092_1	false	0.016372946486565638	1.7858731576249032	1156	32	10	20045	ABCA8,CLCN4,CLIC2,EYA1,FER1L6,GDF15,GPER1,KRT16,NR1D1,YPEL4
TF	Factor: JUND; motif: NNATGACTCATNN; match class: 1	TF:M12524_1	false	0.018699381188599845	1.728172765165273	1458	32	11	20045	ABCA8,CLCN4,EYA1,FER1L6,GDF15,GPER1,KRT16,MXD3,NR1D1,YPEL4,ZSCAN31
